# Supplementary material for: Hot Spots of Site-Specific Integration into the Sinorhizobium meliloti Chromosome
Source: Int J Mol Sci. 2024 Sep 27;25(19):10421. doi: 10.3390/ijms251910421 (PMC11476347; doi:10.3390/ijms251910421)
Supplement: Supplementary file 1 [file ijms-25-10421-s001.zip]

Archive with 5 entries (5 files):
- Figure S1.pdf
- Table S1.pdf
- Table S2. Phage related sequences (PRS) of S. meliloti, site-specifically integrated in tRNA genes.xlsx
- Table S3. The synteny blocks of PRSs integrated into essential tRNA genes of S. meliloti.xls
- Table S4. Characteristics of integrases identified within the PRS of S. meliloti.xls
