# Supplementary material for: Hot Spots of Site-Specific Integration into the Sinorhizobium meliloti Chromosome
Source: Int J Mol Sci. 2024 Sep 27;25(19):10421. doi: 10.3390/ijms251910421 (PMC11476347; doi:10.3390/ijms251910421)
Supplement: Supplementary file 1 [file ijms-25-10421-s001.zip › Table S2. Phage related sequences (PRS) of S. meliloti, site-specifically integrated in tRNA genes.xlsx]

## Sheet: Table S2
S. meliloti strain	The ordinal number of tRNA gene1	PRS type2	Characteristics of PRS
			Length (kb)	GC%	The presence of sequence in GI related to one or more inc-Ph/q-Ph according to PHASTER (NCBI Reference Sequence) 3	The similarity of prophages to one or more phages according to PHASTER (NCBI Reference Sequence) 3	The similarity of PRS integrase with integrase of the phage (NCBI Reference Sequence)3 based on amino acid sequences /E-value4	The presence of tRNA gene(s) in PRS10
AK215	021	GI	43.8	59.3	Sulfitobacter phage NYA_2014a (NC_027299), inc2,8 Sinorhizobium phage phiLM21 (NC_029046), inc	-	Salmonella phage vB_SosS_Oslo (NC_018279)/1e-30	-		Designations:
	026 6	int-Ph	43.3	60.5	-	Mesorhizobium phage vB_MloP_Lo5R7ANS (NC_025431)	Mesorhizobium phage vB_MloP_Lo5R7ANS/6e-82	Leu(UAG)		1 – 001-052 the ordinal number of tRNA genes on a chromosome of S. meliloti relative to oriC and terC (see Figure 2, Tabl. 4), 013 of USDA1021 strain and 054 - tRNA genes on pSymB;
	030 7	GI	45.2	60.7	Brucella phage BiPBO1 (NC_031264), inc	-	Pseudomonas phage vB_PsyP_3MF5 (NC_054890)/2e-08	-		2 – phage related sequences (PRS) represented by GI — genomic island and Ph — prophage (int — intact Ph / int-Ph, q – questionable Ph / q-Ph , inc - incomplete Ph / inc-Ph);
	039	int-Ph	53	59.2	-	Sinorhizobium phage phiLM21	Azospirillum phage Cd (NC_010355)/5e-16	-		3 – NCBI Reference Sequence is given for the Ph mentioned for the first time
АК76	032 7	q-Ph	40.3	58.5	-	Rhizobium phage 16-3 (NC_011103)	Mycobacterium phage Giles (NC_009993)/6e-17	-		4 – The similarity of PRS integrase with integrase of the phage based on amino acid sequences
AK83	008	GI	23.1	57.8	-	-	Sulfitobacter pCB2047-A, pCB2047-C, NYA-2014a/1e-79	-		5 – strains whose number of main tRNA genes in chromosomes differs from 52 (see text): USDA1021 and M270 - 48 and 46 tRNA genes, correspondingly (deletion of loci containing tRNA ); RU11/001 и АК21 – 51 tRNA genes (one tRNA is inactivated as a result of the integration PRS containing tRNA gene similar to the inactivated one; B399 – 60 tRNA genes (duplication of sequence containing tRNA sequences);
	010 7	int-Ph	49	60.8	-	Rhizobium phage RR1-A (NC_021560)	Pseudomonas phage YMC11/02/R656(NC_028657)/1e-11	-		6 – direct repeats flanking PRS correspond to 5'-end of tRNA gene or cental part of 026 tRNA gene of AK21 and RU11/001 strains;
	016 6,7	int-Ph	52.9	59.8	-	Sinorhizobium phage phiLM21	Caulobacter phage Cr30 (NC_025422)/1e-06	Val(CAC)		7 – direct repeats flanking PRS are not identical due to SNPs (Identity 80.3-90.6-98.1 %)
	040	GI	45.5	61.8	Paracoccus phage Shpa (NC_041868), inc	-	Kryptosalinivirus M8CC-19(NC_042349), M8CRM-1 (NC_042351)/3e-10	-		8 – two sequences related to two different phages were identified in GI of AK21 integrated in 021 tRNA gene;
	-	int-Ph	53.7	58.2	-	Ruegeria phage DSS3-P1 (NC_025428), Loktanella phage pCB2051-A (NC_020853)	-	Ser(GCU)		9 – the sequence of inc-Ph phiLM21 were identified not in the GI but in PRS annotated as int-Ph RR1-A;
L6-AK89	032 7	GI	10.6	60.4	-	-	Enterobacteria phage Sf101(NC_027398)/2e-23	-		10 – tRNA isotype and anticodon (in parentheses) is given according to tRNAscan-SE 2.0.
	045	GI	40.8	59.3	Sulfitobacter phages NYA_2014a, pCB2047_A (NC_020858), pCB2047_C (NC_020856), inc	-	Vibrio phage 11895-B1(NC_020843)/3e-04	-
АК170	-	-	-	-	-	-	-	-
АК555	007	GI	10.5	59.4	-	-	Stenotrophomonas phage S1 (NC_011589)/2e-24	-
	013 7	GI	41.2	58.8	-	-	Corynebacterium phage Adelaide (NC_048791)/2e-16, Stiles(NC_048789)/5e-16, Paenibacillus phage Yerffej(NC_048714), Jacopo(NC_048718)/1e-15	-
	039	int-Ph	50.3	59.8	-	Sinorhizobium phage phiLM21	Azospirillum phage Cd /5e-16	fMet(CAU)
СХМ1-105	005	GI	9.3	56.8	-	-	uncultured phage MedDCM-OCT-S05-C243 (NC_048032)/1e-07, Synechococcus phage Syn5(NC_009531)/3e-05	-
	032	GI	10.9	58	-	-	Achromobacter phage Mano(NC_054147)/4e-11	-
	039	int-Ph	54	59.9	-	Sinorhizobium phage phiLM21	Azospirillum phage Cd/6e-16	fMet(CAU)
B401	-	-	-	-	-	-	-	-
CCMM B554 (FSM-MA)	021 7	GI	42.2	58.6	Rhizobium phage 16_3, Brucella phage BiPBO1, inc	-	Azospirillum phage Cd/8e-13	-
	032	int-Ph	43.3	58.1	-	Rhizobium phage 16-3	Mycobacterium phage Giles/2e-16	-
	047	GI	48.7	60.6	-	-	Salmonella phage Gifsy-1(NC_010392)/2e-17	-
HM006	017 6,7	GI	40.8	59.2	Sinorhizobium phages phiN3 (NC_028945), phiM7 (NC_041929)), inc	-	Sinorhizobium phage phiLM21 /3e-61	-
	030 7	GI	45	60.4	Brucella phage BiPBO1, inc	-	Pseudomonas phage vB_PsyP_3MF5/5e-09	-
	039	GI	10.9	60		-	Burkholderia phage KS9 (NC_013055)/4e-10	-
	046	GI	41	58.9	Pelagibacter phage HTVC010P (NC_020481), q2	-	Pseudomonas phage YMC11/02/R656, Detrevirus PMG1(NC_016765)/8e-14	-
KH35c	013	GI	32.4	60.3	-	-	Pseudomonas phage vB_PsyP_3MF5/1.9	-
	030 7	GI	9	56	-	-	Pseudomonas phage vB_PsyP_3MF5 /1e-08	-
	039	int-Ph	53.2	60.4	-	Sinorhizobium phage phiLM21 (NC_029046)	Azospirillum phage Cd /4e-16	-
KH46	006 7	GI	16.9	57.3	-	-	Stenotrophomonas phage S1 (NC_011589)/1e-87	-
	010 7	GI	13.2	54.6	-	-	Synechococcus phage S-CBP1 (NC_025456)/4e-06, Pseudomonas phage vB_PsyP_3MF5/1e-05	-
	039	int-Ph4	53.3	59.3	-	Sinorhizobium phage phiLM21	Azospirillum phage Cd (NC_010355)/4e-16	-
	039	GI	84.2	58.9	-	-	Salmonella phage epsilon15/5∙10-07
GR4	010 7	GI	12.7	58.9	-	-	Pseudomonas phage vB_PsyP_3MF5(NC_054890)/4е-08	-
	040 7	GI	64.9	58.8	Staphylococcus phage Spbeta_like (NC_029119), inc	-	Salmonella phage vB_SosS_Oslo(NC_018279)/8e-15	-
	045 7	GI	11.6	57.8	-	-	Mycobacterium virus MooMoo (NC_051721)/5e-18	-
T073	030 7	GI	44.4	60.2	Rhodobacter phage RcapNL (NC_020489), Azospirillum phage Cd NC_010355), Rhizobium phage vB_RleM_PPF1 (NC_025427), q	-	Pseudomonas phage vB_PsyP_3MF5 (NC_054890)/7e-08	-
	031 6,7	int-Ph	55.1	60.3	-	Sinorhizobium phage phiLM21 (NC_029046)	Azospirillum phage Cd/9e-11	Met(CAU)
M162	010 7	GI	17.6	56.5	-	-	Pseudomonas phage vB_PsyP_3MF5/1e-06, Synechococcus phage S-CBP1/4e-06	-
	013	q-Ph	17.6	58.3	-	Brucella phage BiPBO1, Enterobacteria phage mEp235 (NC_019708)	Pseudomonas phage vB_PsyP_3MF5/4e-08	-
	016 6,7	int-Ph	53.4	60.1	-	Sinorhizobium phage phiLM21 (NC_029046)	Caulobacter phage Cr30, Hafnia phage yong1 (NC_073022)/4e-08	fMet(CAU) Met(CAU)
	045	int-Ph	38.6	58.7	-	Sulfitobacter phage pCB2047-A, NYA_2014a, pCB2047_C	Rhizobium phage RR1-A/7e-99	-
	050	GI	37.3	59.1	Sulfitobacter phages pCB2047_A, pCB2047_C, NYA_2014a, inc	-	Bacillus phage phBC6A52(NC_004821)/5e-18	-
BL225C	030 7	GI	51.7	60.9	Sinorhizobium phage ort11 (NC_049469), Escherichia Stx-encoding phages c_1717 (NC_011357), SH2026Stx1 (NC_049919) and F451 (NC_049924), Bacillus phage Spbeta, Burkholderia phage KS9 (NC_013055), inc	-	Pseudomonas phage vB_PsyP_3MF5/4e-09	-
	054	GI	35.2	51.8	Pseudomonas phage tf (NC_017971), inc	-	Vibrio phage Valm-yong1 (NC_049477) /0.013	-
B3995	008	int-Ph	38.3	59.6	-	Sulfitobacter phages pCB2047_A, pCB2047_C, NYA_2014a	Salmonella SPN1S (NC_016761)/8e-25	-
USDA1157	010 7	int-Ph	50.4	60.8	-	Rhizobium phage RR1-A	Pseudomonas YMC11/02/R656(NC_028657)/2e-12	-
	017	q-Ph	42.5	60.0	-	Sulfitobacter phage NYA-2014a	Sinorhizobium phage phiLM21 (NC_029046)/1e-165	fMet(CAU)
	030 7	GI	51.4	61.0	Rhizobium phage vB_RleM_PPF1, q	-	Pseudomonas phage vB_PsyP_3MF5 (NC_054890)/5e-09	Thr(GGU)
	032 7	GI	10.8	62.3	-	-	Cronobacter phage ENT39118(NC_019934)/2e-05	-
	039	int-Ph	52.8	60.0	-	Sinorhizobium phage phiLM21	Azospirillum phage Cd (NC_010355)/4e-16	Met(CAU)
	054	inc-Ph	28.4	58	-	Rhizobium phage 16-3	Escherichia phage phiV10 (NC_007804) /3e-12	-
RMO17	006 7	GI	17.4	57.5	-	-	Mycobacterium phage Dori (NC_023703), Burkholderia phage KS14 (NC_015273)/9e-29	-
	008	GI	14.2	57.4	-	-	Sulfitobacter pCB2047-A(NC_020858), pCB2047-C(NC_020856), NYA-2014a(NC_027299)/5e-77	-
	027	q-Ph	45.9	58.4	-	Rhizobium phage 16-3	Sinorhizobium phage PBC5(NC_003324)/1e-130	fMet(CAU)
	039	int-Ph	52	59.6	-	Sinorhizobium phage phiLM21	Azospirillum phage Cd (NC_010355)/5e-16	-
Rm41	007	GI	10.5	59.5	-	-	Stenotrophomonas S1 (NC_011589)/2e-24	-
	013 7	GI	14.2	57.9	-	-	Paenibacillus phage Yerffej(NC_048714), Jacopo(NC_048718)/3e-20, Corynebacterium phage Adelaide(NC_048791)/6e-20, Stiles(NC_048789)/2e-16	-
	016 6,7	int-Ph	51.9	60.7	-	Sinorhizobium phage phiLM21	Caulobacter phage Cr30 (NC_025422)/4e-07	Met(CAU)
	039	int-Ph	53.6	59.8	-	Sinorhizobium phage phiLM21	Azospirillum phage Cd (NC_010355)/4e-16	fMet(CAU)
	040	GI	20.7	55.9	Streptococcus phage phiARI0131_1 (NC_031901), inc	-	Pseudomonas phage vB_PsyP_3MF5 (NC_054890)/5e-08	-
RU11/0015	004	GI	12.9	57.4	-	-	Ralstonia RSY1 (NC_025115)/2e-80	-
	005	GI	8.2	57.8	-	-	Faecalibacterium phage FP_oengus(NC_047916), Butyrivibrio virus Arawn (NC_048848)/2e-04, Synechococcus phage Syn5(NC_009531)/4e-04	-
	010	int-Ph	50.3	60.7	Sinorhizobium phage phiLM21, inc 9	Rhizobium phage RR1-A	Pseudomonas YMC11/02/R656(NC_028657)/2e-11	-
	026 6	int-Ph	42.6	60.4	-	Mesorhizobium phage vB_MloP_Lo5R7ANS	Mesorhizobium phage vB_MloP_Lo5R7ANS(NC_025431)/7e-76	Leu(UAG)
	030 7	GI	51.2	61.0	Rhizobium phage vB_RleM_PPF1, q	-	Pseudomonas phage vB_PsyP_3MF5 (NC_054890)/5e-09	Thr(GGU)
	040 7	GI	59.1	61.0	Bacillus phage BM5 (NC_029069), Escherichia phage HK542 (NC_019769), inc	-	Rhodobacter phage RcapNL(NC_020489)/5e-07	-
	045	int-Ph	33.5	59.9	-	Rhizobium phage 16-3	Streptomyces phage VWB(NC_005345)/2e-21	fMet(CAU)
USDA10215	016 6,7	int-Ph	52.9	60.8	-	Sinorhizobium phage phiLM21	Caulobacter phage Cr30 (NC_025422)/8e-07	Met(CAU)
	039	int-Ph	53.5	60.0	-	Sinorhizobium phage phiLM21	Azospirillum phage Cd (NC_010355)/4e-16	-
	050	int-Ph	48.4	60.6	-	Rhizobium phage RR1-A	Mycobacterium phage Giles(NC_009993)/2e-21	Thr(GGU)
	013	GI	18.4	60.9	-	-	Pseudomonas phage vB_PsyP_3MF5 (NC_054890)/2e-08	-
M2705	011	int-Ph	18.1	61.0	-	Brucella phage BiPBO1	Azospirillum phage Cd (NC_010355)/8e-18	-
	016 6,7	int-Ph	52.2	60.6	-	Sinorhizobium phage phiLM21	Caulobacter phage Cr30 (NC_025422)/6e-07	Met(CAU)
	018	inc-Ph	39.5	59.4	-	Sulfitobacter phage NYA-2014a	Rhodobacter phage RcapNL(NC_020489)/1e-20	fMet(CAU)
	030 7	int-Ph	42.1	58.6	-	Rhizobium phage 16-3	Ralstonia phage RSY1(NC_025115)/3e-70	-
	031 6,7	int-Ph	55.7	59.3	-	Sinorhizobium phage phiLM21	Azospirillum phage Cd (NC_010355)/4e-11	Met(CAU)
	034	q-Ph	42.2	60.8	-	Sulfitobacter phage NYA-2014a	Sphingobium phage Lacusarx(NC_041927)/1e-07	-
	-	inc-Ph	14.2	63.5	-	Paracoccus phage Shpa	-	fMet(CAU)
SM11	011	GI	22	59.4	-	-	Azospirillum phage Cd (NC_010355)/2e-14	-
	017 7	int-Ph	50	59.5	-	Sinorhizobium phage phiLM21	Sinorhizobium phage phiLM21 (NC_029046)/1e-165	-
	018 7	q-Ph	18	59.1	-	Enterobacteria phage mEp235, Shigella phage SfII (NC_021857), Brucella phage BiPBO1	Salmonella phage RE2010(NC_019488)/0.007	-
	030 7	GI	51.4	61.0	Rhizobium phage vB_RleM_PPF1, q	-	Pseudomonas phage vB_PsyP_3MF5 (NC_054890)/5e-09	Thr(GGU)
	031 6	int-Ph	54.2	59.4	-	Sinorhizobium phage phiLM21	Azospirillum phage Cd (NC_010355)/1e-10	Met(CAU)
	040 7	GI	57.2	61.1	Bacillus phage BM5, Escherichia phage HK542, inc	-	Rhodobacter phage RcapNL(NC_020489)/5e-07	-
USDA1106	008	GI	20.7	58.6	-	-	Sulfitobacter pCB2047-A(NC_020858), pCB2047-C(NC_020856), NYA-2014a(NC_027299)/3e-80	-
	010	GI	15.3	59.0	-	-	Pseudomonas phage vB_PsyP_3MF5(NC_054890)/2e-08, Synechococcus phage S-CBP1 (NC_025456)/1e-06	-
	051	GI	89	57.3	Escherichia Stx-encoding phages F451, SH2026Stx1, c_1717, Ralstonia phage RsoM1USA (NC_049432), inc	-	Ralstonia phage RSY1(NC_025115)/2e-72	-
Rm1021	008	GI	20.7	58.6	-	-	Sulfitobacter pCB2047-A(NC_020858), pCB2047-C(NC_020856), NYA-2014a(NC_027299)/3e-80	-
	010	GI	18.6	59.1	-	-	Pseudomonas phage vB_PsyP_3MF5(NC_054890)/2e-08, Synechococcus phage S-CBP1 (NC_025456)/1e-06	-
	051	GI	80.2	57.2	-	-	Ralstonia phage RSY1(NC_025115)/2e-72	-
Rm2011	008	GI	20.7	58.6	-	-	Sulfitobacter pCB2047-A(NC_020858), pCB2047-C(NC_020856), NYA-2014a(NC_027299)/3e-80	-
	010	GI	18.6	59.1	-	-	Pseudomonas phage vB_PsyP_3MF5(NC_054890)/2e-08, Synechococcus phage S-CBP1 (NC_025456)/1e-06	-
	051	GI	83.8	57.1	-	-	Ralstonia phage RSY1(NC_025115)/2e-72	-
