# Supplementary material for: Hot Spots of Site-Specific Integration into the Sinorhizobium meliloti Chromosome
Source: Int J Mol Sci. 2024 Sep 27;25(19):10421. doi: 10.3390/ijms251910421 (PMC11476347; doi:10.3390/ijms251910421)
Supplement: Supplementary file 1 [file ijms-25-10421-s001.zip › Table S3. The synteny blocks of PRSs integrated into essential tRNA genes of S. meliloti.xls]

## Sheet: Table S3-A
Table S2-A. All synteny blocks of matching sequences between PRSs of S.meliloti.
qseqid	sseqid	pident	length	qlen	slen	qstart	qend	sstart	send
AK21-021_Chr	AK21-021_Chr	100.0	43771	43771	43771	1	43771	1	43771		Designations:
AK21-021_Chr	M270-018_Chr	94.135	12652	43771	39544	15320	27953	22410	9777		qseqid	the name phage related sequences (PRS)
AK21-021_Chr	M270-034_Chr	93.491	7175	43771	42216	15328	22478	27601	34757		sseqid	the name of PRS with which the alingment was performed
AK21-021_Chr	USDA1157-017_Chr	92.818	5082	43771	42489	9005	14080	19836	24908		the name of PRS qseqid and sseqid given in the format: "the name of the strain" - "the number of the tRNA gene into which PRS integrated"_"replicon"
AK21-021_Chr	USDA1157-030_Chr	99.857	2798	43771	51399	36172	38969	4386	1589		Сhr-chromosome, SMb - megaplasmid SMb
AK21-021_Chr	SM11-030_Chr	99.857	2798	43771	51389	36172	38969	47004	49801		pident	percent of identiti
AK21-021_Chr	RU11001-030_Chr	99.857	2798	43771	51249	36172	38969	46864	49661		length	Alignment length
AK21-021_Chr	AK83-008_Chr	99.857	2798	43771	23119	36172	38969	5059	2262		qlen	Length PRS qseqid
AK21-021_Chr	SM11-011_Chr	99.464	2800	43771	22007	36172	38970	1853	4651		slen	Length PRS sseqid
AK21-021_Chr	B399-008_Chr	86.196	4332	43771	38274	9231	13548	12227	16546		qstart	start of alignment in qseqid sequence
AK21-021_Chr	M162-045_Chr	86.001	4336	43771	38614	9231	13548	26616	22297		qend	end of alignment in qseqid sequence
AK21-021_Chr	AK83-016_Chr	91.523	2383	43771	52890	28867	31242	46598	48963		sstart	start of alignment in sseqid sequence
AK21-021_Chr	USDA1021-050_Chr	90.164	2501	43771	48405	31752	34227	39657	42129		send	end of alignment in sseqid sequence
AK21-021_Chr	USDA1157-039_Chr	88.587	2541	43771	52792	28685	31219	8240	5726
AK21-021_Chr	AK89_045_Chr	81.012	3755	43771	40779	15496	19219	23192	19463
AK21-021_Chr	M162-050_Chr	83.245	3205	43771	37256	22061	25243	17707	14525
AK21-021_Chr	Rm41-039_Chr	89.187	2349	43771	53565	28892	31236	7114	4794
AK21-021_Chr	AK555_039_Chr	89.102	2349	43771	50261	28892	31236	6322	4002
AK21-021_Chr	KH46-039_Chr	91.325	2121	43771	137501	28867	30982	91492	89389
AK21-021_Chr	USDA1021-016_Chr	91.113	2093	43771	52859	28894	30982	4465	2384
AK21-021_Chr	M270-016_Chr	89.792	2214	43771	52173	29210	31413	4808	2608
AK21-021_Chr	AK83-010_Chr	87.207	2517	43771	48980	31749	34235	39617	42106
AK21-021_Chr	M162-016_Chr	90.174	2127	43771	53422	28867	30982	47910	50028
AK21-021_Chr	M270-031_Chr	87.799	2303	43771	55743	28685	30982	47270	49544
AK21-021_Chr	T073-031_Chr	89.345	2121	43771	55070	28867	30982	49302	51395
AK21-021_Chr	Rm41-016_Chr	88.973	2122	43771	51921	28867	30982	46756	48860
AK21-021_Chr	RMO17-039_Chr	88.59	2121	43771	52040	28867	30982	7244	5150
AK21-021_Chr	RU11001-010_Chr	88.857	2091	43771	50326	28867	30942	13865	11810
AK21-021_Chr	USDA1157-010_Chr	84.819	2490	43771	50381	31771	34227	42640	45089
AK21-021_Chr	USDA1157_054_SMb	91.206	1774	43771	28562	29210	30982	13985	12219
AK21-021_Chr	RU11001-045_Chr	89.843	1339	43771	33532	28867	30201	4139	2803
AK21-021_Chr	SM11-017_Chr	89.478	1340	43771	50865	28867	30195	6950	5613
AK21-021_Chr	AK555_013_Chr	89.203	1343	43771	41244	28864	30198	29693	31025
AK21-021_Chr	AK21-039_Chr	88.94	1311	43771	52989	28894	30195	6440	5140
AK21-021_Chr	CXM1-105_039_Chr	88.432	1314	43771	53953	28894	30198	7559	6256
AK21-021_Chr	SM11-031_Chr	92.137	992	43771	54164	29210	30201	45623	46614
AK21-021_Chr	KH35c-039_Chr	91.093	988	43771	53179	29208	30195	45740	46727
AK21-021_Chr	USDA1021-039_Chr	87.282	1148	43771	53485	29049	30195	46739	47874
AK21-021_Chr	T073-030_Chr	86.625	800	43771	44446	30190	30986	37024	37814
AK21-021_Chr	AK21-030_Chr	85.313	463	43771	45188	30437	30896	7170	6713
AK21-021_Chr	HM006-030_Chr	87.143	350	43771	44990	30199	30548	7318	6969
AK21-021_Chr	BL225C-030_Chr	82.824	262	43771	51671	30298	30548	13521	13264
AK21-021_Chr	CCMM-B554-032_Chr	90.845	142	43771	43292	31281	31419	10030	9891
AK21-026_Chr	AK21-026_Chr	100.0	43338	43338	43338	1	43338	1	43338
AK21-026_Chr	RU11001-026_Chr	97.092	16405	43338	42581	14666	31068	28640	12244
AK21-030_Chr	AK21-030_Chr	100.0	45188	45188	45188	1	45188	1	45188
AK21-030_Chr	HM006-030_Chr	89.522	10231	45188	44990	14942	25118	15508	25708
AK21-030_Chr	USDA1157-030_Chr	95.091	1589	45188	51399	1	1588	1	1588
AK21-030_Chr	SM11-030_Chr	95.091	1589	45188	51389	1	1588	51389	49802
AK21-030_Chr	RU11001-030_Chr	95.091	1589	45188	51249	1	1588	51249	49662
AK21-030_Chr	KH35c-030_Chr	92.965	1521	45188	8955	1	1520	8955	7435
AK21-030_Chr	T073-030_Chr	87.591	1781	45188	44446	39118	40886	6101	4337
AK21-030_Chr	KH35c-039_Chr	85.498	1717	45188	53179	1630	3337	51969	50262
AK21-030_Chr	AK89_045_Chr	85.672	1689	45188	40779	1655	3334	5481	7167
AK21-030_Chr	Rm41-016_Chr	85.311	1702	45188	51921	1640	3337	51654	49957
AK21-030_Chr	USDA1021-016_Chr	85.261	1703	45188	52859	1640	3329	268	1968
AK21-030_Chr	Rm41-039_Chr	85.13	1688	45188	53565	1652	3331	1903	3582
AK21-030_Chr	BL225C-030_Chr	93.733	1085	45188	51671	40563	41644	45982	47063
AK21-030_Chr	CXM1-105_039_Chr	83.451	1704	45188	53953	1638	3329	1281	2970
AK21-030_Chr	USDA1021-039_Chr	83.294	1706	45188	53485	1651	3341	52581	50890
AK21-030_Chr	T073-031_Chr	82.714	1695	45188	55070	1658	3337	54131	52451
AK21-030_Chr	AK21-039_Chr	81.919	1709	45188	52989	1652	3341	428	2118
AK21-030_Chr	RMO17-039_Chr	86.661	1177	45188	52040	2162	3331	2271	3439
AK21-030_Chr	AK555_013_Chr	93.961	828	45188	41244	6655	7482	31845	31018
AK21-030_Chr	SM11-017_Chr	85.714	1008	45188	50865	1651	2656	1554	2559
AK21-030_Chr	KH46-039_Chr	87.029	902	45188	137501	2439	3329	86513	87413
AK21-030_Chr	USDA1021-050_Chr	90.143	771	45188	48405	6713	7482	38521	37758
AK21-030_Chr	B399-008_Chr	84.237	996	45188	38274	1640	2631	33057	32066
AK21-030_Chr	CCMM-B554-032_Chr	85.793	908	45188	43292	1638	2541	6027	6930
AK21-030_Chr	USDA1157-017_Chr	83.447	1027	45188	42489	1640	2663	40980	39959
AK21-030_Chr	M270-030_Chr	84.141	908	45188	42083	1638	2541	35878	34975
AK21-030_Chr	AK76_032_Chr	84.141	908	45188	40286	1638	2541	5497	6401
AK21-030_Chr	USDA1157-039_Chr	79.922	1026	45188	52792	1637	2656	1286	2305
AK21-030_Chr	USDA1157_054_SMb	78.752	1026	45188	28562	1638	2656	8329	9347
AK21-030_Chr	AK555_039_Chr	85.569	492	45188	50261	1652	2143	1903	2394
AK21-030_Chr	AK21-021_Chr	85.075	469	45188	43771	6713	7176	30896	30431
AK21-030_Chr	M270-016_Chr	85.011	467	45188	52173	6713	7176	3128	3587
AK21-030_Chr	RU11001-010_Chr	89.247	372	45188	50326	6713	7083	11856	12221
AK21-030_Chr	M270-031_Chr	84.076	471	45188	55743	6709	7176	49462	49000
AK21-030_Chr	SM11-031_Chr	90.476	336	45188	54164	6713	7046	47309	46974
AK21-030_Chr	M162-016_Chr	84.233	463	45188	53422	6713	7170	49942	49489
AK21-030_Chr	AK83-016_Chr	83.795	469	45188	52890	6713	7176	48618	48158
AK21-030_Chr	USDA1157-010_Chr	89.759	332	45188	50381	6715	7046	41674	41343
AK21-030_Chr	AK83-010_Chr	89.759	332	45188	48980	6713	7043	38676	38345
AK21-030_Chr	M162-050_Chr	88.485	330	45188	37256	6714	7043	10309	10634
AK21-030_Chr	RU11001-045_Chr	87.387	333	45188	33532	6713	7043	2095	2427
AK21-039_Chr	AK21-039_Chr	100.0	52989	52989	52989	1	52989	1	52989
AK21-039_Chr	CXM1-105_039_Chr	95.678	16684	52989	53953	10844	27485	12008	28663
AK21-039_Chr	RMO17-039_Chr	95.373	8386	52989	52040	19135	27502	19316	27685
AK21-039_Chr	USDA1157-039_Chr	95.091	8392	52989	52792	19130	27502	19963	28341
AK21-039_Chr	USDA1021-039_Chr	94.86	8385	52989	53485	19135	27503	32889	24515
AK21-039_Chr	KH46-039_Chr	93.771	8380	52989	137501	19135	27490	104314	112677
AK21-039_Chr	Rm41-039_Chr	93.51	8397	52989	53565	19130	27502	20228	28600
AK21-039_Chr	SM11-031_Chr	92.251	8401	52989	54164	19137	27503	31056	22699
AK21-039_Chr	M270-031_Chr	90.449	8397	52989	55743	19137	27503	31936	23559
AK21-039_Chr	AK555_039_Chr	94.326	5270	52989	50261	19130	24394	19435	24693
AK21-039_Chr	RU11001-010_Chr	87.05	5359	52989	50326	8686	14005	15740	21082
AK21-039_Chr	AK83-016_Chr	92.397	4130	52989	52890	23375	27480	28941	24820
AK21-039_Chr	T073-030_Chr	91.625	3164	52989	44446	10844	14004	32545	29385
AK21-039_Chr	KH35c-039_Chr	88.656	3535	52989	53179	24011	27502	29494	25990
AK21-039_Chr	SM11-017_Chr	89.194	3313	52989	50865	19130	22437	19376	22683
AK21-039_Chr	USDA1157-010_Chr	85.694	3453	52989	50381	7318	10756	38827	35383
AK21-039_Chr	BL225C-030_Chr	86.799	3174	52989	51671	10844	14003	17852	21017
AK21-039_Chr	USDA1021-050_Chr	86.181	3184	52989	48405	10844	14005	31905	28738
AK21-039_Chr	USDA1157-030_Chr	88.663	2514	52989	51399	3972	6467	15884	18379
AK21-039_Chr	SM11-030_Chr	88.663	2514	52989	51389	3972	6467	35511	33016
AK21-039_Chr	RU11001-030_Chr	88.663	2514	52989	51249	3972	6467	35366	32871
AK21-039_Chr	AK555_013_Chr	93.316	1960	52989	41244	5140	7097	31022	29064
AK21-039_Chr	AK83-010_Chr	86.765	2584	52989	48980	11438	14005	31646	29073
AK21-039_Chr	Rm41-016_Chr	89.794	2234	52989	51921	5142	7369	48076	45856
AK21-039_Chr	T073-031_Chr	90.663	1960	52989	55070	5142	7097	50611	48670
AK21-039_Chr	RU11001-045_Chr	81.241	2660	52989	33532	8683	11308	5999	8648
AK21-039_Chr	USDA1021-016_Chr	93.106	1262	52989	52859	37470	38731	31445	32706
AK21-039_Chr	M162-045_Chr	99.36	938	52989	38614	31995	32932	29801	28864
AK21-039_Chr	AK21-021_Chr	88.441	1341	52989	43771	5140	6470	30195	28864
AK21-039_Chr	M162-016_Chr	87.722	1352	52989	53422	5146	6478	49241	47899
AK21-039_Chr	HM006-030_Chr	82.545	1713	52989	44990	428	2125	1652	3349
AK21-039_Chr	AK21-030_Chr	81.919	1709	52989	45188	428	2118	1652	3341
AK21-039_Chr	AK89_045_Chr	81.315	1718	52989	40779	406	2105	5456	7161
AK21-039_Chr	USDA1157_054_SMb	90.864	1007	52989	28562	428	1426	8343	9347
AK21-039_Chr	M270-016_Chr	89.858	986	52989	52173	5140	6125	3823	4808
AK21-039_Chr	USDA1157-017_Chr	80.235	1022	52989	42489	422	1426	40974	39964
AK21-039_Chr	CCMM-B554-032_Chr	79.011	991	52989	43292	398	1375	6011	6993
AK21-039_Chr	M270-030_Chr	78.953	993	52989	42083	398	1375	35894	34912
AK21-039_Chr	AK76_032_Chr	78.528	992	52989	40286	398	1375	5481	6464
AK21-039_Chr	B399-008_Chr	77.085	1043	52989	38274	407	1425	33066	32042
AK21-039_Chr	M270-034_Chr	91.914	371	52989	42216	47436	47805	9823	9454
AK21-039_Chr	M162-050_Chr	87.56	418	52989	37256	3972	4388	10222	10634
AK21-039_Chr	HM006-046_Chr	92.216	167	52989	41008	34300	34465	25911	26074
AK21-039_Chr	CCMM-B554-021_Chr	89.759	166	52989	42170	34298	34462	16881	16723
AK21-039_Chr	HM006-017_Chr	87.349	166	52989	40822	34300	34465	15462	15297
AK21-039_Chr	RMO17-027_Chr	87.129	101	52989	45908	428	528	8743	8842
AK21-039_Chr	HM006-039_Chr	100.0	51	52989	10927	52939	52989	10877	10927
AK76_032_Chr	AK76_032_Chr	100.0	40286	40286	40286	1	40286	1	40286
AK76_032_Chr	CCMM-B554-032_Chr	91.455	17437	40286	43292	15094	32483	17434	34777
AK76_032_Chr	M270-030_Chr	94.186	7482	40286	42083	25939	33408	15409	7944
AK76_032_Chr	RMO17-027_Chr	95.464	5269	40286	45908	33411	38671	39750	45004
AK76_032_Chr	USDA1157_054_SMb	78.707	3170	40286	28562	15115	18235	18607	21721
AK76_032_Chr	USDA1157-039_Chr	91.252	743	40286	52792	7512	8250	2266	3002
AK76_032_Chr	T073-030_Chr	90.995	744	40286	44446	7512	8250	39110	38370
AK76_032_Chr	AK555_013_Chr	92.232	708	40286	41244	7512	8215	33835	33131
AK76_032_Chr	USDA1021-016_Chr	86.039	924	40286	52859	5478	6401	247	1169
AK76_032_Chr	Rm41-039_Chr	84.682	927	40286	53565	5478	6402	1870	2793
AK76_032_Chr	SM11-017_Chr	84.725	910	40286	50865	5492	6401	1536	2444
AK76_032_Chr	Rm41-016_Chr	84.108	925	40286	51921	5478	6401	51675	50753
AK76_032_Chr	HM006-030_Chr	83.316	971	40286	44990	5497	6464	1638	2605
AK76_032_Chr	KH46-039_Chr	84.056	922	40286	137501	5478	6398	84991	85910
AK76_032_Chr	USDA1157-017_Chr	84.427	899	40286	42489	5505	6402	40974	40078
AK76_032_Chr	AK21-030_Chr	84.141	908	40286	45188	5497	6401	1638	2541
AK76_032_Chr	B399-008_Chr	82.967	910	40286	38274	5499	6401	33057	32156
AK76_032_Chr	AK89_045_Chr	81.706	973	40286	40779	5498	6464	5465	6430
AK76_032_Chr	CXM1-105_039_Chr	81.576	939	40286	53953	5478	6410	1262	2193
AK76_032_Chr	SM11-011_Chr	83.797	827	40286	22007	2493	3310	4645	5452
AK76_032_Chr	AK21-039_Chr	78.528	992	40286	52989	5481	6464	398	1375
AK76_032_Chr	USDA1021-039_Chr	78.425	978	40286	53485	5496	6464	52595	51627
AK76_032_Chr	T073-031_Chr	78.825	902	40286	55070	5517	6410	54131	53239
AK76_032_Chr	BL225C-030_Chr	85.714	539	40286	51671	7512	8044	10249	10786
AK76_032_Chr	AK555_039_Chr	83.902	528	40286	50261	5478	6003	1870	2394
AK76_032_Chr	RMO17-039_Chr	86.979	384	40286	52040	6019	6401	2267	2649
AK76_032_Chr	M270-016_Chr	82.766	441	40286	52173	5478	5918	247	686
AK76_032_Chr	M270-031_Chr	81.07	486	40286	55743	5477	5961	55589	55105
AK76_032_Chr	M162-016_Chr	80.631	444	40286	53422	5478	5918	53176	52737
AK76_032_Chr	KH35c-030_Chr	85.356	239	40286	8955	5492	5730	3073	2836
AK76_032_Chr	USDA1157-032_Chr	97.959	49	40286	10794	1	49	7	54
AK76_032_Chr	CXM1-105_032_Chr	97.959	49	40286	10896	1	49	2	49
AK76_032_Chr	AK89_032_Chr	97.917	48	40286	10618	1	48	6	52
AK83-008_Chr	AK83-008_Chr	100.0	23119	23119	23119	1	23119	1	23119
AK83-008_Chr	AK21-021_Chr	99.857	2798	23119	43771	2262	5059	38969	36172
AK83-008_Chr	USDA1157-030_Chr	99.68	2810	23119	51399	2257	5066	1585	4393
AK83-008_Chr	SM11-030_Chr	99.68	2810	23119	51389	2257	5066	49805	46997
AK83-008_Chr	RU11001-030_Chr	99.68	2810	23119	51249	2257	5066	49665	46857
AK83-008_Chr	SM11-011_Chr	99.393	2799	23119	22007	2262	5059	4650	1853
AK83-008_Chr	USDA1106-008_Chr	84.672	1918	23119	20663	1	1912	20661	18753
AK83-008_Chr	Rm2011-008_Chr	84.672	1918	23119	20663	1	1912	3	1911
AK83-008_Chr	Rm1021-008_Chr	84.672	1918	23119	20678	1	1912	18	1926
AK83-008_Chr	RMO17-008_Chr	84.315	1256	23119	14238	63	1315	63	1315
AK83-010_Chr	AK83-010_Chr	100.0	48980	48980	48980	1	48980	1	48980
AK83-010_Chr	USDA1157-010_Chr	97.218	25166	48980	50381	1	25162	1	25148
AK83-010_Chr	RU11001-010_Chr	97.485	22940	48980	50326	1	22923	50326	27394
AK83-010_Chr	SM11-030_Chr	94.452	20007	48980	51389	14035	34037	11103	31098
AK83-010_Chr	RU11001-030_Chr	94.427	20007	48980	51249	14035	34037	11104	31099
AK83-010_Chr	USDA1157-030_Chr	94.397	20008	48980	51399	14038	34037	40292	20297
AK83-010_Chr	USDA1021-050_Chr	92.64	16385	48980	48405	15280	31646	14976	31311
AK83-010_Chr	BL225C-030_Chr	91.466	8800	48980	51671	15260	24037	35922	27137
AK83-010_Chr	SM11-017_Chr	93.709	7471	48980	50865	27969	35430	15644	8186
AK83-010_Chr	USDA1157-039_Chr	86.685	3207	48980	52792	29074	32271	15302	12111
AK83-010_Chr	RMO17-039_Chr	90.69	2578	48980	52040	29075	31651	14674	12098
AK83-010_Chr	KH46-039_Chr	82.529	3772	48980	137501	31680	35430	96493	92746
AK83-010_Chr	RU11001-045_Chr	95.432	1992	48980	33532	32049	34037	8039	6051
AK83-010_Chr	M270-031_Chr	87.306	2576	48980	55743	29074	31639	36997	39556
AK83-010_Chr	USDA1021-039_Chr	87.171	2580	48980	53485	29073	31639	38041	40601
AK83-010_Chr	Rm41-039_Chr	86.844	2592	48980	53565	29075	31654	15091	12522
AK83-010_Chr	AK555_039_Chr	86.844	2592	48980	50261	29075	31654	14298	11729
AK83-010_Chr	AK21-039_Chr	86.765	2584	48980	52989	29073	31646	14005	11438
AK83-010_Chr	CXM1-105_039_Chr	86.682	2583	48980	53953	29073	31646	15169	12602
AK83-010_Chr	SM11-031_Chr	86.633	2581	48980	54164	29074	31646	36120	38686
AK83-010_Chr	AK21-021_Chr	87.182	2512	48980	43771	39617	42106	31749	34235
AK83-010_Chr	T073-030_Chr	86.371	2590	48980	44446	29074	31654	29385	31955
AK83-010_Chr	M162-016_Chr	90.686	1342	48980	53422	36160	37494	47910	49251
AK83-010_Chr	USDA1021-016_Chr	90.679	1341	48980	52859	36154	37493	4498	3166
AK83-010_Chr	AK83-016_Chr	88.648	1383	48980	52890	36116	37493	46554	47925
AK83-010_Chr	T073-031_Chr	88.864	1338	48980	55070	36158	37492	49300	50616
AK83-010_Chr	Rm41-016_Chr	88.706	1337	48980	51921	36158	37492	46754	48081
AK83-010_Chr	M270-018_Chr	95.055	991	48980	39544	41111	42098	2260	1273
AK83-010_Chr	AK555_013_Chr	87.144	1369	48980	41244	36134	37493	29670	31025
AK83-010_Chr	USDA1157_054_SMb	90.698	989	48980	28562	36505	37493	13985	12997
AK83-010_Chr	AK89_045_Chr	90.404	990	48980	40779	36505	37494	9482	8493
AK83-010_Chr	KH35c-039_Chr	89.474	988	48980	53179	36503	37490	45740	46727
AK83-010_Chr	M270-016_Chr	89.192	990	48980	52173	36505	37494	4808	3819
AK83-010_Chr	M162-050_Chr	86.16	737	48980	37256	41441	42176	7034	6302
AK83-010_Chr	HM006-030_Chr	94.286	455	48980	44990	35607	36058	8553	8099
AK83-010_Chr	AK21-030_Chr	89.759	332	48980	45188	38345	38676	7043	6713
AK83-010_Chr	HM006-046_Chr	85.255	373	48980	41008	37695	38065	29434	29802
AK83-010_Chr	B399-008_Chr	86.905	336	48980	38274	38424	38758	30543	30877
AK83-010_Chr	AK83-040_Chr	73.57	1014	48980	45521	39967	40966	28779	29751
AK83-010_Chr	M162-045_Chr	80.787	432	48980	38614	38334	38762	8427	7999
AK83-010_Chr	USDA1157-017_Chr	79.532	342	48980	42489	38424	38762	39229	39567
AK83-010_Chr	KH46-010_Chr	94.34	53	48980	13240	48919	48970	13188	13240
AK83-010_Chr	M162-010_Chr	95.238	42	48980	17566	48919	48959	17525	17566
AK83-010_Chr	GR4-010_Chr	95.238	42	48980	12680	48919	48959	12639	12680
AK83-016_Chr	AK83-016_Chr	100.0	52890	52890	52890	1	52890	1	52890
AK83-016_Chr	M162-016_Chr	90.262	10177	52890	53422	34677	44832	35613	45744
AK83-016_Chr	SM11-031_Chr	95.631	4417	52890	54164	19617	24031	17675	22089
AK83-016_Chr	USDA1157-039_Chr	94.504	4130	52890	52792	24820	28947	28319	24202
AK83-016_Chr	RMO17-039_Chr	94.187	4163	52890	52040	24787	28947	27696	23550
AK83-016_Chr	M270-031_Chr	91.251	4629	52890	55743	19434	24031	18351	22949
AK83-016_Chr	KH46-039_Chr	93.879	4133	52890	137501	24820	28947	112667	108545
AK83-016_Chr	USDA1021-039_Chr	93.676	4127	52890	53485	24820	28941	24538	28649
AK83-016_Chr	Rm41-039_Chr	93.428	4139	52890	53565	24813	28947	28585	24464
AK83-016_Chr	AK21-039_Chr	92.358	4135	52890	52989	24820	28947	27480	23369
AK83-016_Chr	M270-016_Chr	88.355	4766	52890	52173	29449	34176	24131	19390
AK83-016_Chr	CXM1-105_039_Chr	90.082	4164	52890	53953	24813	28947	28665	24534
AK83-016_Chr	Rm41-016_Chr	87.866	4434	52890	51921	29774	34176	30232	34649
AK83-016_Chr	USDA1021-016_Chr	87.613	4432	52890	52859	29774	34176	20136	15720
AK83-016_Chr	KH35c-039_Chr	90.356	3515	52890	53179	24820	28305	26012	29494
AK83-016_Chr	SM11-017_Chr	93.524	2795	52890	50865	13382	16170	38600	35815
AK83-016_Chr	AK555_039_Chr	93.733	2569	52890	50261	21498	24062	31397	28831
AK83-016_Chr	T073-031_Chr	88.265	2991	52890	55070	24820	27787	28990	31954
AK83-016_Chr	USDA1157-017_Chr	96.079	2066	52890	42489	12810	14871	9393	11454
AK83-016_Chr	AK21-021_Chr	91.523	2383	52890	43771	46598	48963	28867	31242
AK83-016_Chr	RU11001-010_Chr	90.009	2112	52890	50326	46565	48657	13898	11817
AK83-016_Chr	USDA1157_054_SMb	91.742	1768	52890	28562	46937	48704	13985	12219
AK83-016_Chr	AK89_045_Chr	90.894	1768	52890	40779	46937	48704	9482	7716
AK83-016_Chr	M270-030_Chr	76.629	3851	52890	42083	36227	40007	21802	25588
AK83-016_Chr	USDA1157-030_Chr	92.359	1361	52890	51399	46565	47922	18412	17052
AK83-016_Chr	SM11-030_Chr	92.302	1364	52890	51389	46562	47922	32980	34343
AK83-016_Chr	RU11001-030_Chr	92.302	1364	52890	51249	46562	47922	32835	34198
AK83-016_Chr	RMO17-027_Chr	76.444	3532	52890	45908	36540	40007	22129	18650
AK83-016_Chr	USDA1021-050_Chr	89.162	1384	52890	48405	46554	47935	36399	37776
AK83-016_Chr	RU11001-045_Chr	89.164	1375	52890	33532	46565	47928	4172	2803
AK83-016_Chr	AK83-010_Chr	88.648	1383	52890	48980	46554	47925	36116	37493
AK83-016_Chr	AK555_013_Chr	88.335	1363	52890	41244	46580	47926	29678	31026
AK83-016_Chr	USDA1157-010_Chr	89.899	990	52890	50381	46936	47925	39508	40497
AK83-016_Chr	M270-034_Chr	91.978	723	52890	42216	16201	16922	15954	16672
AK83-016_Chr	M270-018_Chr	94.29	648	52890	39544	48757	49404	5738	5094
AK83-016_Chr	T073-030_Chr	86.216	798	52890	44446	47917	48708	37024	37814
AK83-016_Chr	USDA1106-051_Chr	99.359	312	52890	88983	49402	49713	85770	86081
AK83-016_Chr	Rm2011-051_Chr	98.746	319	52890	83783	49402	49718	3228	2910
AK83-016_Chr	Rm1021-051_Chr	98.746	319	52890	80205	49402	49718	3214	2896
AK83-016_Chr	AK21-030_Chr	84.017	463	52890	45188	48164	48618	7170	6713
AK83-016_Chr	M162-050_Chr	84.878	410	52890	37256	48296	48704	10626	10222
AK83-016_Chr	AK83-040_Chr	80.515	544	52890	45521	19761	20298	32963	33483
AK83-016_Chr	HM006-030_Chr	86.377	345	52890	44990	47927	48271	7317	6973
AK83-016_Chr	CCMM-B554-021_Chr	92.576	229	52890	42170	1837	2065	3111	3339
AK83-016_Chr	M162-045_Chr	80.685	409	52890	38614	48296	48704	8406	7999
AK83-016_Chr	BL225C-030_Chr	83.849	291	52890	51671	52337	52626	6746	6456
AK83-016_Chr	HM006-046_Chr	90.099	101	52890	41008	20368	20468	26007	25909
AK83-040_Chr	AK83-040_Chr	100.0	45521	45521	45521	1	45521	1	45521
AK83-040_Chr	M270-018_Chr	96.332	1145	45521	39544	28607	29751	4959	3816
AK83-040_Chr	SM11-031_Chr	95.906	1148	45521	54164	28604	29751	51010	52156
AK83-040_Chr	M270-031_Chr	94.128	1158	45521	55743	28597	29751	51814	52969
AK83-040_Chr	M162-016_Chr	88.395	1396	45521	53422	32301	33675	20709	22098
AK83-040_Chr	M162-050_Chr	88.491	1173	45521	37256	28597	29751	8311	7141
AK83-040_Chr	M270-016_Chr	83.762	1127	45521	52173	28619	29736	2087	993
AK83-040_Chr	USDA1157-017_Chr	80.961	541	45521	42489	32963	33489	16652	17184
AK83-040_Chr	AK83-016_Chr	80.622	547	45521	52890	32963	33483	19761	20298
AK83-040_Chr	USDA1157-010_Chr	73.814	1012	45521	50381	28779	29751	42966	43962
AK83-040_Chr	SM11-017_Chr	79.159	547	45521	50865	32963	33483	33200	32663
AK83-040_Chr	AK83-010_Chr	73.57	1014	45521	48980	28779	29751	39967	40966
AK83-040_Chr	USDA1157-039_Chr	87.437	199	45521	52792	32510	32705	32967	32776
AK83-040_Chr	B399-008_Chr	75.414	362	45521	38274	22897	23256	8050	7691
AK83-040_Chr	USDA1021-016_Chr	96.296	54	45521	52859	32301	32354	30029	29976
AK83-040_Chr	T073-031_Chr	96.296	54	45521	55070	32301	32354	21057	21110
AK83-040_Chr	Rm41-016_Chr	96.296	54	45521	51921	32301	32354	20651	20704
AK89_032_Chr	AK89_032_Chr	100.0	10618	10618	10618	1	10618	1	10618
AK89_032_Chr	Rm41-007_Chr	94.527	2156	10618	10541	169	2318	9004	6874
AK89_032_Chr	AK555_007_Chr	94.527	2156	10618	10540	169	2318	9003	6873
AK89_032_Chr	CXM1-105_032_Chr	82.297	949	10618	10896	6491	7432	7713	8657
AK89_032_Chr	USDA1157-032_Chr	95.946	74	10618	10794	1	74	2	74
AK89_032_Chr	CCMM-B554-032_Chr	100.0	47	10618	43292	6	52	1	47
AK89_032_Chr	AK76_032_Chr	97.917	48	10618	40286	6	52	1	48
AK89_045_Chr	AK89_045_Chr	100.0	40779	40779	40779	1	40779	1	40779
AK89_045_Chr	M162-045_Chr	95.49	7716	40779	38614	18311	26004	16853	24557
AK89_045_Chr	B399-008_Chr	95.104	7720	40779	38274	18311	26004	21993	14286
AK89_045_Chr	M162-050_Chr	92.166	7723	40779	37256	18311	26004	19274	26975
AK89_045_Chr	USDA1157-017_Chr	81.618	4635	40779	42489	18586	23192	30435	25835
AK89_045_Chr	M270-034_Chr	81.792	3751	40779	42216	19466	23192	31489	27769
AK89_045_Chr	USDA1021-016_Chr	92.354	2171	40779	52859	7318	9482	1986	4154
AK89_045_Chr	M270-018_Chr	81.21	3752	40779	39544	19463	23192	18511	22234
AK89_045_Chr	AK21-021_Chr	81.023	3752	40779	43771	19466	23192	19216	15496
AK89_045_Chr	KH46-039_Chr	93.369	1855	40779	137501	7628	9482	89302	91155
AK89_045_Chr	USDA1157_054_SMb	92.399	1855	40779	28562	7628	9482	12132	13985
AK89_045_Chr	T073-031_Chr	92.291	1790	40779	55070	7694	9482	51415	49629
AK89_045_Chr	RMO17-039_Chr	91.105	1855	40779	52040	7628	9482	5063	6916
AK89_045_Chr	M270-016_Chr	91.624	1767	40779	52173	7716	9482	3042	4808
AK89_045_Chr	M162-016_Chr	91.454	1767	40779	53422	7716	9482	50028	48262
AK89_045_Chr	Rm41-039_Chr	91.448	1754	40779	53565	7716	9468	5047	6800
AK89_045_Chr	AK555_039_Chr	91.334	1754	40779	50261	7716	9468	4255	6008
AK89_045_Chr	USDA1157-039_Chr	91.272	1753	40779	52792	7716	9468	5962	7714
AK89_045_Chr	Rm41-016_Chr	90.843	1780	40779	51921	7704	9482	48872	47093
AK89_045_Chr	AK83-016_Chr	91.059	1756	40779	52890	7728	9482	48692	46937
AK89_045_Chr	M270-031_Chr	90.873	1753	40779	55743	7716	9468	49544	47794
AK89_045_Chr	RU11001-010_Chr	89.583	1728	40779	50326	7756	9482	11810	13510
AK89_045_Chr	AK21-030_Chr	85.672	1689	40779	45188	5481	7167	1655	3334
AK89_045_Chr	HM006-030_Chr	85.104	1685	40779	44990	5481	7161	1655	3329
AK89_045_Chr	KH35c-039_Chr	83.754	1705	40779	53179	5465	7164	51960	50268
AK89_045_Chr	AK21-039_Chr	81.359	1722	40779	52989	5456	7161	406	2105
AK89_045_Chr	SM11-031_Chr	90.927	992	40779	54164	8491	9482	46614	45623
AK89_045_Chr	USDA1021-050_Chr	91.273	974	40779	48405	8494	9467	37765	36792
AK89_045_Chr	USDA1021-039_Chr	80.941	1721	40779	53485	5459	7164	52599	50900
AK89_045_Chr	AK83-010_Chr	90.404	990	40779	48980	8493	9482	37494	36505
AK89_045_Chr	SM11-017_Chr	90.365	986	40779	50865	8497	9482	5613	6598
AK89_045_Chr	AK555_013_Chr	90.101	990	40779	41244	8494	9482	31025	30037
AK89_045_Chr	RU11001-045_Chr	89.819	992	40779	33532	8491	9482	2803	3794
AK89_045_Chr	CXM1-105_039_Chr	80.46	1694	40779	53953	5481	7161	1298	2969
AK89_045_Chr	USDA1157-010_Chr	86.568	1154	40779	50381	8493	9632	40498	39349
AK89_045_Chr	USDA1157-030_Chr	89.712	972	40779	51399	8497	9468	17052	18023
AK89_045_Chr	SM11-030_Chr	89.712	972	40779	51389	8497	9468	34343	33372
AK89_045_Chr	RU11001-030_Chr	89.712	972	40779	51249	8497	9468	34198	33227
AK89_045_Chr	T073-030_Chr	87.9	876	40779	44446	7628	8502	37896	37024
AK89_045_Chr	CCMM-B554-032_Chr	81.809	973	40779	43292	5465	6430	6028	6993
AK89_045_Chr	AK76_032_Chr	81.706	973	40779	40286	5465	6430	5498	6464
AK89_045_Chr	M270-030_Chr	80.576	973	40779	42083	5465	6430	35877	34912
AK89_045_Chr	HM006-046_Chr	90.452	199	40779	41008	31242	31439	25918	26108
AK89_045_Chr	BL225C-030_Chr	78.177	362	40779	51671	5466	5824	6459	6818
AK89_045_Chr	CCMM-B554-021_Chr	92.647	136	40779	42170	31242	31377	16872	16737
AK89_045_Chr	KH35c-030_Chr	76.498	217	40779	8955	5481	5696	3051	2836
AK555_007_Chr	AK555_007_Chr	100.0	10540	10540	10540	1	10540	1	10540
AK555_007_Chr	Rm41-007_Chr	99.972	10541	10540	10541	1	10540	1	10541
AK555_007_Chr	AK89_032_Chr	94.527	2156	10540	10618	6873	9003	2318	169
AK555_007_Chr	GR4-045_Chr	78.965	2358	10540	11620	3007	5320	4508	6845
AK555_007_Chr	CXM1-105_032_Chr	78.169	1933	10540	10896	3423	5323	5552	3643
AK555_013_Chr	AK555_013_Chr	100.0	41244	41244	41244	1	41244	1	41244
AK555_013_Chr	CXM1-105_039_Chr	93.453	2719	41244	53953	29073	31787	8210	5492
AK555_013_Chr	AK21-039_Chr	93.357	1957	41244	52989	29067	31022	7094	5140
AK555_013_Chr	KH46-039_Chr	92.188	1984	41244	137501	29046	31026	92138	90166
AK555_013_Chr	T073-031_Chr	91.197	2022	41244	55070	29007	31024	48612	50616
AK555_013_Chr	USDA1157-039_Chr	95.021	1667	41244	52792	33131	34795	2967	1306
AK555_013_Chr	USDA1021-050_Chr	88.68	2129	41244	48405	29670	31787	36417	38521
AK555_013_Chr	Rm41-016_Chr	89.929	1966	41244	51921	29064	31024	46128	48081
AK555_013_Chr	USDA1157_054_SMb	92.963	1691	41244	28562	33131	34817	10012	8324
AK555_013_Chr	RMO17-039_Chr	89.292	1737	41244	52040	29293	31026	7646	5927
AK555_013_Chr	USDA1021-016_Chr	90.419	1336	41244	52859	29696	31026	4492	3165
AK555_013_Chr	T073-030_Chr	85.057	1673	41244	44446	33131	34791	38405	40065
AK555_013_Chr	AK21-021_Chr	89.203	1343	41244	43771	29693	31025	28864	30198
AK555_013_Chr	M270-031_Chr	88.832	1361	41244	55743	29675	31025	47426	48768
AK555_013_Chr	M162-016_Chr	88.442	1367	41244	53422	29678	31025	47892	49250
AK555_013_Chr	AK83-016_Chr	88.335	1363	41244	52890	29678	31026	46580	47926
AK555_013_Chr	USDA1157-030_Chr	88.253	1362	41244	51399	29678	31022	18397	17052
AK555_013_Chr	SM11-030_Chr	88.253	1362	41244	51389	29678	31022	32998	34343
AK555_013_Chr	RU11001-030_Chr	88.253	1362	41244	51249	29678	31022	32853	34198
AK555_013_Chr	RU11001-045_Chr	88.086	1343	41244	33532	29696	31025	4139	2806
AK555_013_Chr	Rm41-039_Chr	88.213	1332	41244	53565	29696	31024	7139	5826
AK555_013_Chr	AK555_039_Chr	88.213	1332	41244	50261	29696	31024	6347	5034
AK555_013_Chr	RU11001-010_Chr	87.463	1348	41244	50326	29696	31025	13865	12522
AK555_013_Chr	AK83-010_Chr	87.144	1369	41244	48980	29670	31025	36134	37493
AK555_013_Chr	USDA1021-039_Chr	93.9	1000	41244	53485	33796	34794	51576	52574
AK555_013_Chr	SM11-017_Chr	86.726	1356	41244	50865	29685	31022	6961	5613
AK555_013_Chr	M270-016_Chr	90.394	989	41244	52173	30037	31025	4808	3820
AK555_013_Chr	AK89_045_Chr	90.101	990	41244	40779	30037	31025	9482	8494
AK555_013_Chr	SM11-031_Chr	89.687	989	41244	54164	30037	31025	45623	46611
AK555_013_Chr	AK21-030_Chr	93.863	831	41244	45188	31018	31848	7482	6652
AK555_013_Chr	KH35c-039_Chr	88.563	988	41244	53179	30035	31022	45740	46727
AK555_013_Chr	USDA1157-010_Chr	87.98	990	41244	50381	30036	31025	39508	40497
AK555_013_Chr	M270-030_Chr	94.767	707	41244	42083	33131	33835	33161	33864
AK555_013_Chr	CCMM-B554-032_Chr	94.618	706	41244	43292	33132	33835	8744	8042
AK555_013_Chr	Rm41-013_Chr	82.999	1147	41244	14221	524	1669	79	1224
AK555_013_Chr	BL225C-030_Chr	82.268	1173	41244	51671	33302	34467	10786	9617
AK555_013_Chr	AK76_032_Chr	92.232	708	41244	40286	33131	33835	8215	7512
AK555_013_Chr	SM11-011_Chr	75.83	1626	41244	22007	22909	24514	9324	7722
AK555_013_Chr	USDA1157-017_Chr	80.971	1009	41244	42489	33796	34795	39964	40963
AK555_013_Chr	HM006-030_Chr	78.465	1003	41244	44990	33796	34794	2656	1658
AK555_013_Chr	B399-008_Chr	78.15	1016	41244	38274	33797	34794	32042	33039
AK555_013_Chr	M162-050_Chr	89.697	330	41244	37256	31457	31786	10634	10309
AK555_013_Chr	M162-045_Chr	81.682	333	41244	38614	31457	31786	8415	8086
AK555_013_Chr	HM006-046_Chr	98.519	135	41244	41008	6713	6847	26051	25917
AK555_013_Chr	CCMM-B554-021_Chr	95.89	146	41244	42170	6707	6852	16733	16878
AK555_013_Chr	KH35c-030_Chr	86.603	209	41244	8955	34586	34794	2840	3048
AK555_013_Chr	HM006-017_Chr	96.939	98	41244	40822	6755	6852	15364	15461
AK555_013_Chr	RMO17-027_Chr	93.0	100	41244	45908	34698	34796	8845	8746
AK555_013_Chr	M270-018_Chr	84.559	136	41244	39544	6713	6848	30688	30553
AK555_013_Chr	USDA1021-013_SMb	100.0	46	41244	20321	41199	41244	19356	19401
AK555_039_Chr	AK555_039_Chr	100.0	50261	50261	50261	1	50261	1	50261
AK555_039_Chr	Rm41-039_Chr	99.969	22306	50261	53565	2392	24696	3185	25489
AK555_039_Chr	CXM1-105_039_Chr	99.241	5270	50261	53953	44995	50261	48691	53953
AK555_039_Chr	KH46-039_Chr	97.192	5270	50261	137501	44995	50261	132236	137498
AK555_039_Chr	AK21-039_Chr	94.325	5269	50261	52989	19435	24693	19130	24394
AK555_039_Chr	USDA1157-039_Chr	93.902	5297	50261	52792	19409	24696	19936	25230
AK555_039_Chr	RMO17-039_Chr	93.892	5272	50261	52040	19435	24696	19311	24575
AK555_039_Chr	USDA1021-039_Chr	92.762	5278	50261	53485	19430	24696	32899	27627
AK555_039_Chr	SM11-031_Chr	90.111	5299	50261	54164	19409	24696	31089	25811
AK555_039_Chr	M270-031_Chr	89.662	5301	50261	55743	19409	24696	31969	26680
AK555_039_Chr	T073-030_Chr	90.759	3160	50261	44446	11142	14298	32543	29386
AK555_039_Chr	SM11-017_Chr	96.43	2549	50261	50865	14913	17455	15037	17585
AK555_039_Chr	RU11001-010_Chr	89.327	3167	50261	50326	11136	14298	17917	21080
AK555_039_Chr	T073-031_Chr	93.611	2661	50261	55070	36269	38921	16187	13538
AK555_039_Chr	AK83-016_Chr	93.892	2554	50261	52890	28846	31397	24047	21498
AK555_039_Chr	BL225C-030_Chr	87.221	3177	50261	51671	11142	14302	17854	21021
AK555_039_Chr	KH35c-039_Chr	95.395	2215	50261	53179	48048	50261	2214	1
AK555_039_Chr	USDA1021-050_Chr	85.921	3182	50261	48405	11142	14298	31903	28740
AK555_039_Chr	M162-016_Chr	91.632	2414	50261	53422	38831	41230	16168	13762
AK555_039_Chr	AK21-021_Chr	89.097	2348	50261	43771	4002	6322	31236	28892
AK555_039_Chr	AK83-010_Chr	86.829	2589	50261	48980	11729	14298	31654	29075
AK555_039_Chr	SM11-030_Chr	86.283	2588	50261	51389	11727	14298	28713	26136
AK555_039_Chr	USDA1157-030_Chr	86.206	2588	50261	51399	11727	14298	22682	25259
AK555_039_Chr	RU11001-030_Chr	86.206	2588	50261	51249	11727	14298	28714	26137
AK555_039_Chr	USDA1021-016_Chr	90.316	2117	50261	52859	4255	6350	2384	4495
AK555_039_Chr	USDA1157-010_Chr	85.99	2591	50261	50381	11729	14298	35027	32448
AK555_039_Chr	Rm41-016_Chr	90.275	2108	50261	51921	4255	6347	48860	46756
AK555_039_Chr	M270-016_Chr	90.833	2018	50261	52173	4002	6019	2790	4805
AK555_039_Chr	AK89_045_Chr	91.334	1754	50261	40779	4255	6008	7716	9468
AK555_039_Chr	USDA1157_054_SMb	90.935	1765	50261	28562	4255	6019	12219	13982
AK555_039_Chr	AK555_013_Chr	88.165	1335	50261	41244	5034	6350	31024	29693
AK555_039_Chr	RU11001-045_Chr	86.398	1338	50261	33532	5034	6348	2807	4140
AK555_039_Chr	M270-034_Chr	88.358	1151	50261	42216	36593	37737	15142	14007
AK555_039_Chr	HM006-030_Chr	95.663	415	50261	44990	2392	2806	2935	3349
AK555_039_Chr	CCMM-B554-032_Chr	84.47	528	50261	43292	1870	2394	6008	6532
AK555_039_Chr	AK21-030_Chr	85.569	492	50261	45188	1903	2394	1652	2143
AK555_039_Chr	B399-008_Chr	85.685	489	50261	38274	1903	2389	33045	32559
AK555_039_Chr	AK76_032_Chr	83.902	528	50261	40286	1870	2394	5478	6003
AK555_039_Chr	M270-030_Chr	83.716	522	50261	42083	1876	2394	35891	35373
AK555_039_Chr	USDA1157-017_Chr	84.211	494	50261	42489	1903	2394	40968	40477
AK555_039_Chr	M162-045_Chr	80.488	410	50261	38614	4255	4662	7999	8406
AK555_039_Chr	M270-018_Chr	88.725	204	50261	39544	4001	4203	5536	5738
AK555_039_Chr	HM006-039_Chr	100.0	51	50261	10927	50211	50261	10877	10927
B399-008_Chr	B399-008_Chr	100.0	38274	38274	38274	1	38274	1	38274
B399-008_Chr	M162-050_Chr	92.035	13283	38274	37256	14286	27525	26975	13751
B399-008_Chr	M162-045_Chr	94.164	11104	38274	38614	12190	23281	26652	15574
B399-008_Chr	AK89_045_Chr	95.104	7720	38274	40779	14286	21993	26004	18311
B399-008_Chr	M270-018_Chr	87.627	4332	38274	39544	12227	16546	27880	23560
B399-008_Chr	USDA1157-017_Chr	87.261	4333	38274	42489	12227	16546	20059	24376
B399-008_Chr	M270-034_Chr	86.453	4333	38274	42216	12229	16546	21786	26100
B399-008_Chr	AK21-021_Chr	86.196	4332	38274	43771	12227	16546	9231	13548
B399-008_Chr	SM11-017_Chr	81.752	1507	38274	50865	31557	33051	3045	1549
B399-008_Chr	T073-030_Chr	86.249	989	38274	44446	32042	33024	39072	40053
B399-008_Chr	Rm41-039_Chr	84.378	1005	38274	53565	32066	33066	2881	1882
B399-008_Chr	HM006-030_Chr	84.483	986	38274	44990	32066	33046	2631	1651
B399-008_Chr	AK21-030_Chr	84.253	997	38274	45188	32066	33057	2631	1640
B399-008_Chr	KH46-039_Chr	85.714	903	38274	137501	32163	33063	85906	85006
B399-008_Chr	Rm41-016_Chr	82.537	1025	38274	51921	32042	33060	50639	51657
B399-008_Chr	KH35c-039_Chr	82.558	1032	38274	53179	32042	33063	50945	51965
B399-008_Chr	CCMM-B554-032_Chr	83.15	908	38274	43292	32162	33063	6924	6023
B399-008_Chr	AK76_032_Chr	82.93	908	38274	40286	32162	33063	6395	5493
B399-008_Chr	M270-030_Chr	82.8	907	38274	42083	32156	33057	34975	35876
B399-008_Chr	USDA1157-039_Chr	79.96	1008	38274	52792	32066	33059	2280	1287
B399-008_Chr	USDA1021-039_Chr	79.648	1022	38274	53485	32042	33049	51577	52584
B399-008_Chr	AK555_013_Chr	78.128	1015	38274	41244	32042	33039	33797	34794
B399-008_Chr	USDA1157_054_SMb	77.934	997	38274	28562	32066	33046	9322	8342
B399-008_Chr	AK21-039_Chr	77.286	1017	38274	52989	32066	33066	1401	407
B399-008_Chr	AK555_039_Chr	84.902	510	38274	50261	32559	33066	2389	1882
B399-008_Chr	RMO17-039_Chr	84.926	471	38274	52040	32066	32535	2738	2271
B399-008_Chr	M270-016_Chr	90.361	332	38274	52173	30549	30880	3374	3043
B399-008_Chr	M162-016_Chr	84.906	424	38274	53422	32639	33060	52737	53158
B399-008_Chr	CXM1-105_039_Chr	89.759	332	38274	53953	30549	30880	5738	5407
B399-008_Chr	USDA1021-050_Chr	88.69	336	38274	48405	30543	30877	38269	38603
B399-008_Chr	T073-031_Chr	89.091	330	38274	55070	30543	30871	51057	51385
B399-008_Chr	SM11-031_Chr	88.11	328	38274	54164	30543	30869	47057	47383
B399-008_Chr	M270-031_Chr	82.589	448	38274	55743	32597	33040	55106	55550
B399-008_Chr	AK83-010_Chr	86.905	336	38274	48980	30543	30877	38424	38758
B399-008_Chr	USDA1157-030_Chr	86.747	332	38274	51399	30549	30880	16216	15885
B399-008_Chr	SM11-030_Chr	86.607	336	38274	51389	30543	30877	35173	35507
B399-008_Chr	RU11001-030_Chr	86.607	336	38274	51249	30543	30877	35028	35362
B399-008_Chr	RU11001-010_Chr	81.104	471	38274	50326	34094	34561	8342	7878
B399-008_Chr	USDA1157-010_Chr	84.821	336	38274	50381	30543	30877	41424	41758
B399-008_Chr	BL225C-030_Chr	83.7	227	38274	51671	31277	31503	12219	11994
B399-008_Chr	AK83-040_Chr	75.134	374	38274	45521	7709	8080	23238	22867
B399-008_Chr	USDA1021-016_Chr	84.177	158	38274	52859	30951	31108	2140	1984
BL225C-030_Chr	BL225C-030_Chr	100.0	51671	51671	51671	1	51671	1	51671
BL225C-030_Chr	USDA1021-050_Chr	91.349	10010	51671	48405	27140	37133	23722	13740
BL225C-030_Chr	USDA1157-030_Chr	90.344	10159	51671	51399	27137	37255	30297	40414
BL225C-030_Chr	SM11-030_Chr	90.32	10155	51671	51389	27140	37255	21095	10984
BL225C-030_Chr	RU11001-030_Chr	90.29	10155	51671	51249	27140	37255	21096	10985
BL225C-030_Chr	AK83-010_Chr	91.465	8799	51671	48980	27140	35925	24034	15257
BL225C-030_Chr	USDA1157-010_Chr	91.06	8803	51671	50381	27140	35925	24020	15242
BL225C-030_Chr	RU11001-010_Chr	91.805	7700	51671	50326	28233	35922	27377	35067
BL225C-030_Chr	T073-030_Chr	88.148	5037	51671	44446	16028	21055	34369	29350
BL225C-030_Chr	SM11-031_Chr	87.835	5006	51671	54164	16022	21017	41109	36121
BL225C-030_Chr	M270-031_Chr	99.964	2805	51671	55743	6812	9616	43722	40918
BL225C-030_Chr	KH35c-030_Chr	96.866	2840	51671	8955	48835	51671	2837	2
BL225C-030_Chr	RMO17-039_Chr	89.994	3338	51671	52040	17721	21055	11377	14713
BL225C-030_Chr	KH46-039_Chr	87.333	3300	51671	137501	17725	21017	95902	99188
BL225C-030_Chr	CXM1-105_039_Chr	86.727	3300	51671	53953	17725	21017	11881	15167
BL225C-030_Chr	Rm41-039_Chr	87.221	3177	51671	53565	17854	21021	11934	15095
BL225C-030_Chr	AK555_039_Chr	87.221	3177	51671	50261	17854	21021	11142	14302
BL225C-030_Chr	AK21-039_Chr	86.799	3174	51671	52989	17852	21017	10844	14003
BL225C-030_Chr	SM11-017_Chr	90.585	2581	51671	50865	18442	21017	11962	14541
BL225C-030_Chr	USDA1021-039_Chr	85.048	3304	51671	53485	17724	21017	41330	38043
BL225C-030_Chr	USDA1157-039_Chr	89.51	2307	51671	52792	16016	18316	10402	12702
BL225C-030_Chr	HM006-030_Chr	87.716	1620	51671	44990	41920	43535	36668	38275
BL225C-030_Chr	AK21-030_Chr	93.733	1085	51671	45188	45982	47063	40563	41644
BL225C-030_Chr	AK555_013_Chr	82.268	1173	51671	41244	9617	10786	34467	33302
BL225C-030_Chr	USDA1157_054_SMb	80.916	1179	51671	28562	9612	10786	8672	9841
BL225C-030_Chr	KH35c-039_Chr	86.686	676	51671	53179	9613	10288	51617	50944
BL225C-030_Chr	M162-016_Chr	81.242	773	51671	53422	40356	41125	15727	14958
BL225C-030_Chr	T073-031_Chr	82.212	669	51671	55070	40458	41125	13208	12541
BL225C-030_Chr	M270-030_Chr	86.77	514	51671	42083	10273	10786	33840	33332
BL225C-030_Chr	AK76_032_Chr	85.714	539	51671	40286	10249	10786	7512	8044
BL225C-030_Chr	CCMM-B554-032_Chr	85.529	539	51671	43292	10249	10786	8042	8574
BL225C-030_Chr	RU11001-045_Chr	81.032	659	51671	33532	15763	16416	5843	6496
BL225C-030_Chr	USDA1157-017_Chr	86.501	363	51671	42489	6456	6818	40983	40622
BL225C-030_Chr	Rm41-016_Chr	85.95	363	51671	51921	6456	6818	51657	51296
BL225C-030_Chr	USDA1021-016_Chr	85.994	357	51671	52859	6456	6812	265	621
BL225C-030_Chr	M270-016_Chr	84.022	363	51671	52173	6456	6818	265	626
BL225C-030_Chr	AK83-016_Chr	83.849	291	51671	52890	6456	6746	52626	52337
BL225C-030_Chr	AK89_045_Chr	78.177	362	51671	40779	6459	6818	5466	5824
BL225C-030_Chr	AK21-021_Chr	83.012	259	51671	43771	13267	13521	30545	30298
BL225C-030_Chr	B399-008_Chr	83.7	227	51671	38274	11994	12219	31503	31277
BL225C-030_Chr	RMO17-027_Chr	85.806	155	51671	45908	10850	11003	9773	9926
BL225C-030_Chr	M162-050_Chr	86.957	138	51671	37256	11994	12131	8516	8653
CCMM-B554-021_Chr	CCMM-B554-021_Chr	100.0	42170	42170	42170	1	42170	1	42170
CCMM-B554-021_Chr	HM006-046_Chr	96.002	1851	42170	41008	8338	10186	33221	31372
CCMM-B554-021_Chr	HM006-017_Chr	96.242	745	42170	40822	15743	16486	14415	15159
CCMM-B554-021_Chr	M270-034_Chr	89.885	435	42170	42216	2907	3341	2140	2571
CCMM-B554-021_Chr	USDA1157-017_Chr	84.731	334	42170	42489	4184	4516	2383	2715
CCMM-B554-021_Chr	AK83-016_Chr	92.576	229	42170	52890	3111	3339	1837	2065
CCMM-B554-021_Chr	SM11-031_Chr	91.703	229	42170	54164	3114	3341	2237	2464
CCMM-B554-021_Chr	SM11-017_Chr	81.201	383	42170	50865	4184	4564	47950	47571
CCMM-B554-021_Chr	M270-031_Chr	91.111	225	42170	55743	3114	3338	2237	2460
CCMM-B554-021_Chr	M162-016_Chr	90.708	226	42170	53422	3113	3338	2144	2368
CCMM-B554-021_Chr	M270-016_Chr	90.265	226	42170	52173	3113	3338	50029	49805
CCMM-B554-021_Chr	AK555_013_Chr	95.89	146	42170	41244	16733	16878	6707	6852
CCMM-B554-021_Chr	AK21-039_Chr	89.759	166	42170	52989	16723	16881	34462	34298
CCMM-B554-021_Chr	USDA1021-039_Chr	89.157	166	42170	53485	16723	16881	20182	20345
CCMM-B554-021_Chr	USDA1021-016_Chr	85.946	185	42170	52859	1327	1509	51489	51305
CCMM-B554-021_Chr	AK89_045_Chr	92.086	139	42170	40779	16737	16875	31377	31239
CCMM-B554-021_Chr	Rm41-016_Chr	97.826	46	42170	51921	3481	3526	2237	2282
CCMM-B554-032_Chr	CCMM-B554-032_Chr	100.0	43292	43292	43292	1	43292	1	43292
CCMM-B554-032_Chr	AK76_032_Chr	91.456	17440	43292	40286	17434	34777	15094	32483
CCMM-B554-032_Chr	M270-030_Chr	94.164	6528	43292	42083	28255	34776	15400	8877
CCMM-B554-032_Chr	RMO17-027_Chr	89.747	2409	43292	45908	15442	17847	15697	18087
CCMM-B554-032_Chr	USDA1157_054_SMb	79.086	3151	43292	28562	17454	20560	18606	21714
CCMM-B554-032_Chr	AK555_013_Chr	94.618	706	43292	41244	8042	8744	33835	33132
CCMM-B554-032_Chr	USDA1157-039_Chr	93.343	706	43292	52792	8042	8744	2266	2966
CCMM-B554-032_Chr	USDA1021-016_Chr	86.891	923	43292	52859	6008	6930	247	1169
CCMM-B554-032_Chr	SM11-017_Chr	85.699	909	43292	50865	6022	6930	1536	2444
CCMM-B554-032_Chr	KH46-039_Chr	85.466	922	43292	137501	6008	6927	84991	85910
CCMM-B554-032_Chr	AK21-030_Chr	85.793	908	43292	45188	6027	6930	1638	2541
CCMM-B554-032_Chr	Rm41-039_Chr	85.113	927	43292	53565	6008	6931	1870	2793
CCMM-B554-032_Chr	USDA1157-017_Chr	85.412	898	43292	42489	6035	6931	40974	40078
CCMM-B554-032_Chr	T073-030_Chr	90.537	708	43292	44446	8042	8744	39110	38406
CCMM-B554-032_Chr	HM006-030_Chr	83.831	971	43292	44990	6027	6993	1638	2605
CCMM-B554-032_Chr	B399-008_Chr	83.15	908	43292	38274	6029	6930	33057	32156
CCMM-B554-032_Chr	AK89_045_Chr	81.809	973	43292	40779	6028	6993	5465	6430
CCMM-B554-032_Chr	CXM1-105_039_Chr	81.363	939	43292	53953	6008	6939	1262	2193
CCMM-B554-032_Chr	AK21-039_Chr	79.011	991	43292	52989	6011	6993	398	1375
CCMM-B554-032_Chr	USDA1021-039_Chr	78.061	980	43292	53485	6026	6993	52595	51627
CCMM-B554-032_Chr	BL225C-030_Chr	85.529	539	43292	51671	8042	8574	10249	10786
CCMM-B554-032_Chr	AK555_039_Chr	84.47	528	43292	50261	6008	6532	1870	2394
CCMM-B554-032_Chr	SM11-011_Chr	86.239	436	43292	22007	2523	2955	4645	5071
CCMM-B554-032_Chr	RMO17-039_Chr	87.368	380	43292	52040	6551	6930	2271	2649
CCMM-B554-032_Chr	M270-031_Chr	82.68	485	43292	55743	6007	6490	55589	55105
CCMM-B554-032_Chr	M270-016_Chr	83.864	440	43292	52173	6008	6447	247	686
CCMM-B554-032_Chr	M162-016_Chr	81.633	441	43292	53422	6008	6447	53176	52737
CCMM-B554-032_Chr	KH35c-030_Chr	86.325	234	43292	8955	6022	6255	3073	2840
CCMM-B554-032_Chr	T073-031_Chr	88.235	170	43292	55070	9879	10048	52272	52105
CCMM-B554-032_Chr	AK21-021_Chr	90.845	142	43292	43771	9891	10030	31419	31281
CCMM-B554-032_Chr	RU11001-010_Chr	90.071	141	43292	50326	9891	10030	8730	8867
CCMM-B554-032_Chr	USDA1157-032_Chr	100.0	47	43292	10794	1	47	7	53
CCMM-B554-032_Chr	CXM1-105_032_Chr	100.0	47	43292	10896	1	47	2	48
CCMM-B554-032_Chr	AK89_032_Chr	100.0	47	43292	10618	1	47	6	52
CCMM-B554-032_Chr	M162-045_Chr	97.5	40	43292	38614	9840	9879	6719	6758
CCMM-B554-047_Chr	CCMM-B554-047_Chr	100.0	48660	48660	48660	1	48660	1	48660
CCMM-B554-047_Chr	KH35c-013_Chr	84.775	5123	48660	32375	12212	17314	16575	21675
CCMM-B554-047_Chr	GR4-040_Chr	80.0	195	48660	64891	8800	8994	5826	6019
CXM1-105_005_Chr	CXM1-105_005_Chr	100.0	9296	9296	9296	1	9296	1	9296
CXM1-105_005_Chr	KH46-010_Chr	82.113	1420	9296	13240	2915	4319	4661	3279
CXM1-105_032_Chr	CXM1-105_032_Chr	100.0	10896	10896	10896	1	10896	1	10896
CXM1-105_032_Chr	GR4-045_Chr	78.278	2090	10896	11620	3632	5694	6859	4800
CXM1-105_032_Chr	Rm41-007_Chr	78.135	1930	10896	10541	3643	5552	5324	3424
CXM1-105_032_Chr	AK555_007_Chr	78.135	1930	10896	10540	3643	5552	5323	3423
CXM1-105_032_Chr	AK89_032_Chr	82.278	948	10896	10618	7713	8657	6491	7432
CXM1-105_032_Chr	USDA1157-032_Chr	100.0	50	10896	10794	1	50	6	55
CXM1-105_032_Chr	CCMM-B554-032_Chr	100.0	47	10896	43292	2	48	1	47
CXM1-105_032_Chr	AK76_032_Chr	97.959	49	10896	40286	2	49	1	49
CXM1-105_039_Chr	CXM1-105_039_Chr	100.0	53953	53953	53953	1	53953	1	53953
CXM1-105_039_Chr	AK21-039_Chr	95.679	16686	53953	52989	12008	28663	10844	27485
CXM1-105_039_Chr	USDA1021-039_Chr	94.573	8384	53953	53485	20299	28662	32889	24534
CXM1-105_039_Chr	KH46-039_Chr	94.588	8186	53953	137501	9639	17818	93659	101838
CXM1-105_039_Chr	RMO17-039_Chr	93.846	8385	53953	52040	20299	28663	19316	27668
CXM1-105_039_Chr	USDA1157-039_Chr	93.101	8392	53953	52792	20294	28663	19963	28324
CXM1-105_039_Chr	Rm41-039_Chr	92.049	8414	53953	53565	20294	28680	20228	28600
CXM1-105_039_Chr	M270-031_Chr	91.497	8421	53953	55743	20301	28681	31936	23559
CXM1-105_039_Chr	SM11-031_Chr	91.265	8414	53953	54164	20301	28681	31056	22699
CXM1-105_039_Chr	AK555_039_Chr	99.241	5270	53953	50261	48691	53953	44995	50261
CXM1-105_039_Chr	T073-031_Chr	91.655	4386	53953	55070	39404	43755	16198	11839
CXM1-105_039_Chr	KH35c-039_Chr	94.836	3486	53953	53179	25182	28663	29488	26007
CXM1-105_039_Chr	AK83-016_Chr	90.099	4161	53953	52890	24540	28668	28941	24810
CXM1-105_039_Chr	USDA1021-050_Chr	84.849	5135	53953	48405	10072	15169	33847	28738
CXM1-105_039_Chr	SM11-017_Chr	91.181	3311	53953	50865	20294	23601	19376	22683
CXM1-105_039_Chr	T073-030_Chr	90.904	3287	53953	44446	11887	15168	32666	29385
CXM1-105_039_Chr	RU11001-010_Chr	89.915	3163	53953	50326	12010	15169	17923	21082
CXM1-105_039_Chr	USDA1157-010_Chr	85.974	3793	53953	50381	8705	12481	38827	35044
CXM1-105_039_Chr	AK555_013_Chr	93.453	2719	53953	41244	5492	8210	31787	29073
CXM1-105_039_Chr	BL225C-030_Chr	86.731	3301	53953	51671	11881	15167	17725	21017
CXM1-105_039_Chr	SM11-030_Chr	87.109	2591	53953	51389	12597	15169	28712	26134
CXM1-105_039_Chr	USDA1157-030_Chr	87.032	2591	53953	51399	12597	15169	22683	25261
CXM1-105_039_Chr	RU11001-030_Chr	87.032	2591	53953	51249	12597	15169	28713	26135
CXM1-105_039_Chr	AK83-010_Chr	86.682	2583	53953	48980	12602	15169	31646	29073
CXM1-105_039_Chr	M162-016_Chr	91.324	1994	53953	53422	30839	32830	24951	22960
CXM1-105_039_Chr	Rm41-016_Chr	89.74	1959	53953	51921	6257	8210	48081	46137
CXM1-105_039_Chr	USDA1157_054_SMb	93.28	1384	53953	28562	3008	4389	10285	11663
CXM1-105_039_Chr	USDA1021-016_Chr	82.263	2289	53953	52859	48668	50935	44254	46534
CXM1-105_039_Chr	RU11001-045_Chr	88.235	1343	53953	33532	6256	7585	2806	4138
CXM1-105_039_Chr	AK21-021_Chr	88.432	1314	53953	43771	6256	7559	30198	28894
CXM1-105_039_Chr	M270-016_Chr	92.851	1091	53953	52173	43508	44588	38572	39651
CXM1-105_039_Chr	AK21-030_Chr	83.451	1704	53953	45188	1281	2970	1638	3329
CXM1-105_039_Chr	HM006-030_Chr	83.149	1715	53953	44990	1281	2985	1638	3345
CXM1-105_039_Chr	M270-034_Chr	88.184	1151	53953	42216	39739	40879	15142	14007
CXM1-105_039_Chr	AK89_045_Chr	80.426	1691	53953	40779	1298	2969	5481	7161
CXM1-105_039_Chr	M162-045_Chr	95.615	707	53953	38614	4184	4890	7366	8071
CXM1-105_039_Chr	AK76_032_Chr	81.576	939	53953	40286	1262	2193	5478	6410
CXM1-105_039_Chr	CCMM-B554-032_Chr	81.363	939	53953	43292	1262	2193	6008	6939
CXM1-105_039_Chr	M270-030_Chr	81.19	941	53953	42083	1262	2193	35897	34966
CXM1-105_039_Chr	USDA1157-017_Chr	79.785	1024	53953	42489	1294	2307	40969	39959
CXM1-105_039_Chr	M162-050_Chr	87.112	419	53953	37256	5406	5823	10222	10634
CXM1-105_039_Chr	B399-008_Chr	89.381	339	53953	38274	5407	5744	30880	30543
CXM1-105_039_Chr	RMO17-027_Chr	81.073	354	53953	45908	434	783	10217	10553
CXM1-105_039_Chr	M270-018_Chr	88.406	207	53953	39544	4184	4389	5536	5742
CXM1-105_039_Chr	HM006-039_Chr	100.0	51	53953	10927	53903	53953	10877	10927
GR4-010_Chr	GR4-010_Chr	100.0	12680	12680	12680	1	12680	1	12680
GR4-010_Chr	M162-010_Chr	88.935	3100	12680	17566	7714	10807	11969	15062
GR4-010_Chr	KH46-010_Chr	87.778	1751	12680	13240	10933	12680	11482	13229
GR4-010_Chr	AK83-010_Chr	95.238	42	12680	48980	12639	12680	48919	48959
GR4-010_Chr	USDA1157-010_Chr	97.368	38	12680	50381	12643	12680	50324	50360
GR4-010_Chr	RU11001-010_Chr	97.297	37	12680	50326	12644	12680	57	22
GR4-040_Chr	GR4-040_Chr	100.0	64891	64891	64891	1	64891	1	64891
GR4-040_Chr	USDA1106-051_Chr	93.403	1622	64891	88983	41796	43414	32478	34081
GR4-040_Chr	Rm2011-051_Chr	93.403	1622	64891	83783	41796	43414	54700	53097
GR4-040_Chr	Rm1021-051_Chr	93.403	1622	64891	80205	41796	43414	51122	49519
GR4-040_Chr	CCMM-B554-047_Chr	80.0	195	64891	48660	5826	6019	8800	8994
GR4-045_Chr	GR4-045_Chr	100.0	11620	11620	11620	1	11620	1	11620
GR4-045_Chr	Rm41-007_Chr	78.974	2359	11620	10541	4508	6845	3008	5321
GR4-045_Chr	AK555_007_Chr	78.974	2359	11620	10540	4508	6845	3007	5320
GR4-045_Chr	CXM1-105_032_Chr	78.319	2094	11620	10896	4800	6859	5694	3632
GR4-045_Chr	RU11001-045_Chr	98.182	55	11620	33532	11563	11616	55	1
HM006-017_Chr	HM006-017_Chr	100.0	40822	40822	40822	1	40822	1	40822
HM006-017_Chr	HM006-046_Chr	99.916	5975	40822	41008	1980	7952	39137	33163
HM006-017_Chr	USDA1157_054_SMb	87.421	1264	40822	28562	35129	36378	15687	14429
HM006-017_Chr	CCMM-B554-021_Chr	96.242	745	40822	42170	14415	15159	15743	16486
HM006-017_Chr	USDA1021-016_Chr	82.009	428	40822	52859	11343	11758	38613	38189
HM006-017_Chr	Rm41-016_Chr	82.009	428	40822	51921	11343	11758	13112	13536
HM006-017_Chr	M270-016_Chr	82.009	428	40822	52173	11343	11758	38533	38109
HM006-017_Chr	KH35c-039_Chr	82.778	360	40822	53179	11992	12351	14922	15281
HM006-017_Chr	AK21-039_Chr	87.349	166	40822	52989	15297	15462	34465	34300
HM006-017_Chr	USDA1021-039_Chr	86.747	166	40822	53485	15297	15462	20179	20343
HM006-017_Chr	AK555_013_Chr	96.939	98	40822	41244	15364	15461	6755	6852
HM006-017_Chr	M162-016_Chr	88.235	119	40822	53422	15346	15462	21989	22105
HM006-017_Chr	SM11-017_Chr	90.385	104	40822	50865	15355	15457	32604	32502
HM006-017_Chr	M270-018_Chr	89.423	104	40822	39544	15355	15457	30655	30553
HM006-017_Chr	M270-034_Chr	98.113	53	40822	42216	2876	2928	2690	2742
HM006-017_Chr	USDA1157-017_Chr	100.0	48	40822	42489	2886	2933	2011	2058
HM006-030_Chr	HM006-030_Chr	100.0	44990	44990	44990	1	44990	1	44990
HM006-030_Chr	AK21-030_Chr	89.522	10231	44990	45188	15508	25708	14942	25118
HM006-030_Chr	T073-030_Chr	87.848	2872	44990	44446	38185	41046	7188	4337
HM006-030_Chr	KH35c-039_Chr	84.829	3065	44990	53179	1651	4711	51948	48913
HM006-030_Chr	USDA1157-030_Chr	93.811	1939	44990	51399	36397	38331	42812	44748
HM006-030_Chr	SM11-030_Chr	93.769	1942	44990	51389	36397	38334	8586	6647
HM006-030_Chr	RU11001-030_Chr	93.769	1942	44990	51249	36397	38334	8587	6648
HM006-030_Chr	Rm41-039_Chr	90.412	1700	44990	53565	1652	3349	1903	3599
HM006-030_Chr	KH35c-030_Chr	92.176	1521	44990	8955	1	1520	8955	7435
HM006-030_Chr	Rm41-016_Chr	87.617	1712	44990	51921	1640	3345	51654	49950
HM006-030_Chr	USDA1021-016_Chr	86.838	1717	44990	52859	1640	3345	268	1983
HM006-030_Chr	BL225C-030_Chr	87.716	1620	44990	51671	36668	38275	41920	43535
HM006-030_Chr	T073-031_Chr	86.514	1698	44990	55070	1658	3349	54131	52440
HM006-030_Chr	USDA1021-039_Chr	86.377	1703	44990	53485	1651	3349	52581	50883
HM006-030_Chr	AK89_045_Chr	85.104	1685	44990	40779	1655	3329	5481	7161
HM006-030_Chr	RMO17-039_Chr	92.282	1179	44990	52040	2162	3339	2271	3446
HM006-030_Chr	CXM1-105_039_Chr	83.129	1713	44990	53953	1638	3345	1281	2985
HM006-030_Chr	AK21-039_Chr	82.515	1710	44990	52989	1652	3349	428	2125
HM006-030_Chr	KH46-039_Chr	88.441	917	44990	137501	2439	3345	86513	87428
HM006-030_Chr	SM11-017_Chr	84.143	1009	44990	50865	1651	2656	1554	2559
HM006-030_Chr	B399-008_Chr	84.075	1011	44990	38274	1651	2655	33046	32042
HM006-030_Chr	USDA1157-017_Chr	83.677	1017	44990	42489	1651	2663	40969	39959
HM006-030_Chr	M270-030_Chr	84.156	972	44990	42083	1638	2605	35878	34912
HM006-030_Chr	CCMM-B554-032_Chr	83.831	971	44990	43292	1638	2605	6027	6993
HM006-030_Chr	AK76_032_Chr	83.316	971	44990	40286	1638	2605	5497	6464
HM006-030_Chr	USDA1157-039_Chr	79.602	1054	44990	52792	1607	2656	1256	2305
HM006-030_Chr	USDA1021-050_Chr	94.843	446	44990	48405	8108	8553	36304	35860
HM006-030_Chr	AK83-010_Chr	94.286	455	44990	48980	8099	8553	36058	35607
HM006-030_Chr	AK555_039_Chr	95.663	415	44990	50261	2935	3349	2392	2806
HM006-030_Chr	AK555_013_Chr	78.465	1003	44990	41244	1658	2656	34794	33796
HM006-030_Chr	USDA1157_054_SMb	77.734	1024	44990	28562	1638	2656	8329	9347
HM006-030_Chr	M162-016_Chr	86.635	419	44990	53422	1640	2058	53155	52737
HM006-030_Chr	AK21-021_Chr	86.798	356	44990	43771	6972	7327	30545	30190
HM006-030_Chr	M270-031_Chr	82.327	447	44990	55743	1655	2100	55552	55106
HM006-030_Chr	AK83-016_Chr	86.377	345	44990	52890	6973	7317	48271	47927
HM006-030_Chr	M270-016_Chr	82.185	421	44990	52173	1640	2058	268	686
HM006-030_Chr	RU11001-010_Chr	85.342	307	44990	50326	7013	7318	12226	12521
HM006-030_Chr	RU11001-045_Chr	93.939	66	44990	33532	8467	8532	4219	4284
HM006-039_Chr	HM006-039_Chr	100.0	10927	10927	10927	1	10927	1	10927
HM006-039_Chr	USDA1157-039_Chr	100.0	51	10927	52792	10877	10927	52742	52792
HM006-039_Chr	USDA1021-039_Chr	100.0	51	10927	53485	10877	10927	51	1
HM006-039_Chr	RMO17-039_Chr	100.0	51	10927	52040	10877	10927	51990	52040
HM006-039_Chr	Rm41-039_Chr	100.0	51	10927	53565	10877	10927	53515	53565
HM006-039_Chr	KH46-039_Chr	100.0	51	10927	137501	10877	10927	137448	137498
HM006-039_Chr	KH35c-039_Chr	100.0	51	10927	53179	10877	10927	51	1
HM006-039_Chr	CXM1-105_039_Chr	100.0	51	10927	53953	10877	10927	53903	53953
HM006-039_Chr	AK555_039_Chr	100.0	51	10927	50261	10877	10927	50211	50261
HM006-039_Chr	AK21-039_Chr	100.0	51	10927	52989	10877	10927	52939	52989
HM006-039_Chr	USDA1157-032_Chr	94.872	39	10927	10794	10784	10822	153	116
HM006-046_Chr	HM006-046_Chr	100.0	41008	41008	41008	1	41008	1	41008
HM006-046_Chr	HM006-017_Chr	99.916	5975	41008	40822	33163	39137	7952	1980
HM006-046_Chr	CCMM-B554-021_Chr	96.098	1845	41008	42170	31378	33221	10180	8338
HM006-046_Chr	Rm41-013_Chr	85.602	1014	41008	14221	8866	9875	9969	8960
HM006-046_Chr	AK83-010_Chr	85.255	373	41008	48980	29434	29802	37695	38065
HM006-046_Chr	USDA1157-010_Chr	84.182	373	41008	50381	29434	29802	40697	41067
HM006-046_Chr	AK89_045_Chr	90.452	199	41008	40779	25918	26108	31242	31439
HM006-046_Chr	AK555_013_Chr	98.519	135	41008	41244	25917	26051	6847	6713
HM006-046_Chr	AK21-039_Chr	92.216	167	41008	52989	25911	26074	34300	34465
HM006-046_Chr	USDA1021-039_Chr	92.547	161	41008	53485	25917	26074	20337	20179
HM006-046_Chr	SM11-017_Chr	84.663	163	41008	50865	25911	26073	32497	32659
HM006-046_Chr	M270-018_Chr	83.75	160	41008	39544	25914	26073	30551	30710
HM006-046_Chr	M162-016_Chr	83.951	162	41008	53422	25917	26075	22099	21938
HM006-046_Chr	Rm41-016_Chr	94.318	88	41008	51921	38157	38242	2312	2225
HM006-046_Chr	SM11-031_Chr	81.875	160	41008	54164	25917	26073	18516	18360
HM006-046_Chr	M270-031_Chr	92.308	91	41008	55743	25917	26007	19376	19286
HM006-046_Chr	AK83-016_Chr	81.875	160	41008	52890	25917	26073	20458	20302
HM006-046_Chr	USDA1157-017_Chr	80.625	160	41008	42489	25917	26073	17337	17181
HM006-046_Chr	USDA1021-016_Chr	94.915	59	41008	52859	38526	38584	50096	50154
HM006-046_Chr	M270-034_Chr	98.113	53	41008	42216	38189	38241	2742	2690
KH35c-013_Chr	KH35c-013_Chr	100.0	32375	32375	32375	1	32375	1	32375
KH35c-013_Chr	CCMM-B554-047_Chr	84.775	5123	32375	48660	16575	21675	12212	17314
KH35c-030_Chr	KH35c-030_Chr	100.0	8955	8955	8955	1	8955	1	8955
KH35c-030_Chr	BL225C-030_Chr	96.866	2840	8955	51671	2	2837	51671	48835
KH35c-030_Chr	USDA1157-030_Chr	93.097	1521	8955	51399	7435	8955	1519	1
KH35c-030_Chr	SM11-030_Chr	93.097	1521	8955	51389	7435	8955	49871	51389
KH35c-030_Chr	RU11001-030_Chr	93.097	1521	8955	51249	7435	8955	49731	51249
KH35c-030_Chr	AK21-030_Chr	92.965	1521	8955	45188	7435	8955	1520	1
KH35c-030_Chr	HM006-030_Chr	92.176	1521	8955	44990	7435	8955	1520	1
KH35c-030_Chr	T073-030_Chr	82.896	1485	8955	44446	7477	8955	42968	44446
KH35c-030_Chr	KH35c-039_Chr	94.203	483	8955	53179	324	806	18609	19087
KH35c-030_Chr	M270-030_Chr	88.462	234	8955	42083	2840	3073	35650	35883
KH35c-030_Chr	CCMM-B554-032_Chr	86.325	234	8955	43292	2840	3073	6255	6022
KH35c-030_Chr	AK76_032_Chr	85.356	239	8955	40286	2836	3073	5730	5492
KH35c-030_Chr	USDA1021-016_Chr	84.874	238	8955	52859	2843	3080	491	254
KH35c-030_Chr	Rm41-016_Chr	84.232	241	8955	51921	2840	3080	51428	51668
KH35c-030_Chr	M270-016_Chr	84.454	238	8955	52173	2843	3080	491	254
KH35c-030_Chr	AK555_013_Chr	86.603	209	8955	41244	2840	3048	34586	34794
KH35c-030_Chr	M270-031_Chr	83.539	243	8955	55743	2836	3078	55337	55579
KH35c-030_Chr	KH46-039_Chr	80.66	212	8955	137501	2843	3054	85235	85024
KH35c-030_Chr	AK89_045_Chr	76.233	223	8955	40779	2836	3057	5696	5475
KH35c-039_Chr	KH35c-039_Chr	100.0	53179	53179	53179	1	53179	1	53179
KH35c-039_Chr	M270-016_Chr	90.061	7244	53179	52173	35750	42979	17279	10049
KH35c-039_Chr	CXM1-105_039_Chr	94.788	3492	53179	53953	26007	29494	28663	25176
KH35c-039_Chr	Rm41-039_Chr	91.643	3506	53179	53565	26007	29494	28583	25103
KH35c-039_Chr	RMO17-039_Chr	91.43	3524	53179	52040	25990	29494	27685	24189
KH35c-039_Chr	USDA1157-039_Chr	91.092	3525	53179	52792	25990	29494	28341	24844
KH35c-039_Chr	KH46-039_Chr	90.832	3534	53179	137501	25990	29494	112689	109184
KH35c-039_Chr	USDA1021-039_Chr	90.587	3527	53179	53485	25990	29494	24516	28013
KH35c-039_Chr	Rm41-016_Chr	87.076	4039	53179	51921	35744	39778	36742	40776
KH35c-039_Chr	AK83-016_Chr	90.356	3515	53179	52890	26012	29494	24820	28305
KH35c-039_Chr	USDA1021-016_Chr	86.936	4034	53179	52859	35750	39778	13618	9590
KH35c-039_Chr	T073-031_Chr	93.244	2990	53179	55070	25990	28976	28968	31954
KH35c-039_Chr	AK21-039_Chr	88.656	3535	53179	52989	25990	29494	27502	24011
KH35c-039_Chr	SM11-031_Chr	88.604	3510	53179	54164	26007	29487	22717	26190
KH35c-039_Chr	M270-031_Chr	88.17	3525	53179	55743	26007	29494	23577	27066
KH35c-039_Chr	M162-016_Chr	83.71	4070	53179	53422	35744	39794	37193	41243
KH35c-039_Chr	AK555_039_Chr	95.395	2215	53179	50261	1	2214	50261	48048
KH35c-039_Chr	HM006-030_Chr	84.882	3056	53179	44990	48922	51948	4702	1651
KH35c-039_Chr	USDA1157-030_Chr	90.33	1727	53179	51399	45745	47470	18034	16309
KH35c-039_Chr	SM11-030_Chr	90.33	1727	53179	51389	45745	47470	33361	35086
KH35c-039_Chr	RU11001-030_Chr	90.33	1727	53179	51249	45745	47470	33216	34941
KH35c-039_Chr	SM11-017_Chr	89.515	1774	53179	50865	45740	47506	6600	4840
KH35c-039_Chr	M270-030_Chr	77.29	3395	53179	42083	36143	39494	22225	25588
KH35c-039_Chr	RMO17-027_Chr	76.906	3516	53179	45908	36027	39494	22129	18650
KH35c-039_Chr	AK21-030_Chr	85.564	1711	53179	45188	50268	51969	3331	1630
KH35c-039_Chr	AK89_045_Chr	84.029	1678	53179	40779	50295	51960	7137	5465
KH35c-039_Chr	USDA1157-010_Chr	88.728	1171	53179	50381	45559	46727	39326	40494
KH35c-039_Chr	USDA1021-050_Chr	92.049	981	53179	48405	45745	46725	36780	37760
KH35c-039_Chr	AK21-021_Chr	91.093	988	53179	43771	45740	46727	29208	30195
KH35c-039_Chr	USDA1157_054_SMb	90.726	992	53179	28562	45736	46727	13991	13000
KH35c-039_Chr	RU11001-045_Chr	90.789	988	53179	33532	45740	46727	3796	2809
KH35c-039_Chr	AK83-010_Chr	89.474	988	53179	48980	45740	46727	36503	37490
KH35c-039_Chr	RU11001-010_Chr	88.979	989	53179	50326	45740	46727	13512	12525
KH35c-039_Chr	AK555_013_Chr	88.563	988	53179	41244	45740	46727	30035	31022
KH35c-039_Chr	M270-034_Chr	86.465	990	53179	42216	11994	12971	13035	14011
KH35c-039_Chr	USDA1157-017_Chr	83.333	1026	53179	42489	50937	51959	39959	40980
KH35c-039_Chr	B399-008_Chr	82.558	1032	53179	38274	50945	51965	32042	33063
KH35c-039_Chr	BL225C-030_Chr	86.686	676	53179	51671	50944	51617	10288	9613
KH35c-039_Chr	KH35c-030_Chr	94.203	483	53179	8955	18609	19087	324	806
KH35c-039_Chr	HM006-017_Chr	82.778	360	53179	40822	14922	15281	11992	12351
KH35c-039_Chr	HM006-039_Chr	100.0	51	53179	10927	1	51	10927	10877
KH46-006_Chr	KH46-006_Chr	100.0	16868	16868	16868	1	16868	1	16868
KH46-006_Chr	RMO17-006_Chr	88.831	6760	16868	17426	2029	8726	1756	8483
KH46-010_Chr	KH46-010_Chr	100.0	13240	13240	13240	1	13240	1	13240
KH46-010_Chr	M162-010_Chr	88.417	1744	13240	17566	11491	13229	15827	17566
KH46-010_Chr	GR4-010_Chr	87.778	1751	13240	12680	11482	13229	10933	12680
KH46-010_Chr	CXM1-105_005_Chr	82.113	1420	13240	9296	3279	4661	4319	2915
KH46-010_Chr	USDA1106-010_Chr	83.538	978	13240	15260	11518	12491	3034	2058
KH46-010_Chr	Rm2011-010_Chr	83.384	987	13240	18576	11509	12491	12218	13203
KH46-010_Chr	Rm1021-010_Chr	83.384	987	13240	18576	11509	12491	12218	13203
KH46-010_Chr	AK83-010_Chr	94.34	53	13240	48980	13188	13240	48919	48970
KH46-010_Chr	USDA1157-010_Chr	95.918	49	13240	50381	13192	13240	50324	50371
KH46-010_Chr	RU11001-010_Chr	95.833	48	13240	50326	13193	13240	57	11
KH46-010_Chr	USDA1157-030_Chr	93.617	47	13240	51399	13194	13240	7773	7728
KH46-010_Chr	USDA1021-050_Chr	93.617	47	13240	48405	13194	13240	47140	47185
KH46-010_Chr	SM11-030_Chr	93.617	47	13240	51389	13194	13240	43617	43662
KH46-010_Chr	RU11001-030_Chr	93.617	47	13240	51249	13194	13240	43477	43522
KH46-039_Chr	KH46-039_Chr	100.0	137501	137501	137501	1	137501	1	137501
KH46-039_Chr	USDA1021-039_Chr	93.806	9187	137501	53485	103503	112677	33681	24528
KH46-039_Chr	RMO17-039_Chr	93.736	9196	137501	52040	103503	112689	18508	27685
KH46-039_Chr	Rm41-039_Chr	96.095	8373	137501	53565	104304	112672	20223	28583
KH46-039_Chr	CXM1-105_039_Chr	94.588	8186	137501	53953	93659	101838	9639	17818
KH46-039_Chr	AK21-039_Chr	93.774	8384	137501	52989	104314	112677	19135	27490
KH46-039_Chr	USDA1157-039_Chr	92.783	8397	137501	52792	104304	112689	19958	28341
KH46-039_Chr	SM11-031_Chr	90.619	8389	137501	54164	104304	112672	31068	22717
KH46-039_Chr	M270-031_Chr	90.54	8393	137501	55743	104304	112672	31948	23577
KH46-039_Chr	AK555_039_Chr	97.192	5271	137501	50261	132236	137498	44995	50261
KH46-039_Chr	AK83-016_Chr	93.918	4127	137501	52890	108551	112667	28941	24820
KH46-039_Chr	SM11-017_Chr	91.111	4241	137501	50865	99295	103529	15037	19277
KH46-039_Chr	USDA1157_054_SMb	94.2	3707	137501	28562	87451	91156	10285	13986
KH46-039_Chr	USDA1021-050_Chr	84.719	5124	137501	48405	94093	99189	33847	28739
KH46-039_Chr	KH35c-039_Chr	90.832	3534	137501	53179	109184	112689	29494	25990
KH46-039_Chr	T073-031_Chr	94.139	2781	137501	55070	89369	92144	51413	48646
KH46-039_Chr	T073-030_Chr	89.694	3299	137501	44446	95908	99201	32666	29373
KH46-039_Chr	RU11001-010_Chr	90.101	3162	137501	50326	96031	99189	17923	21081
KH46-039_Chr	Rm41-016_Chr	91.834	2792	137501	51921	89341	92120	48913	46128
KH46-039_Chr	BL225C-030_Chr	87.337	3301	137501	51671	95902	99188	17725	21017
KH46-039_Chr	AK83-010_Chr	82.487	3780	137501	48980	92746	96502	35430	31671
KH46-039_Chr	USDA1021-016_Chr	93.167	2210	137501	52859	89291	91492	2284	4492
KH46-039_Chr	M162-016_Chr	92.008	2127	137501	53422	89389	91498	50028	47904
KH46-039_Chr	SM11-030_Chr	87.311	2585	137501	51389	96618	99189	28712	26135
KH46-039_Chr	USDA1157-030_Chr	87.234	2585	137501	51399	96618	99189	22683	25260
KH46-039_Chr	RU11001-030_Chr	87.234	2585	137501	51249	96618	99189	28713	26136
KH46-039_Chr	AK21-021_Chr	91.43	2112	137501	43771	89401	91495	30970	28864
KH46-039_Chr	USDA1157-010_Chr	86.855	2579	137501	50381	96623	99189	35019	32447
KH46-039_Chr	AK555_013_Chr	92.188	1984	137501	41244	90166	92138	31026	29046
KH46-039_Chr	AK89_045_Chr	93.369	1855	137501	40779	89302	91155	7628	9482
KH46-039_Chr	M270-016_Chr	91.799	1768	137501	52173	89389	91156	3042	4809
KH46-039_Chr	RU11001-045_Chr	89.925	1340	137501	33532	90164	91492	2803	4139
KH46-039_Chr	HM006-030_Chr	88.466	919	137501	44990	86513	87428	2439	3345
KH46-039_Chr	AK21-030_Chr	87.029	902	137501	45188	86513	87413	2439	3329
KH46-039_Chr	M270-030_Chr	85.855	912	137501	42083	85003	85913	35885	34975
KH46-039_Chr	CCMM-B554-032_Chr	85.451	921	137501	43292	84991	85910	6008	6927
KH46-039_Chr	B399-008_Chr	86.102	885	137501	38274	85024	85906	33045	32163
KH46-039_Chr	AK76_032_Chr	84.056	922	137501	40286	84991	85910	5478	6398
KH46-039_Chr	USDA1157-017_Chr	83.696	920	137501	42489	85024	85941	40968	40051
KH46-039_Chr	M162-050_Chr	87.909	397	137501	37256	89401	89796	10234	10626
KH46-039_Chr	M270-018_Chr	88.179	313	137501	39544	88627	88938	5536	5846
KH46-039_Chr	M270-034_Chr	94.298	228	137501	42216	123423	123649	15361	15136
KH46-039_Chr	M162-045_Chr	80.685	409	137501	38614	89389	89796	7999	8406
KH46-039_Chr	KH35c-030_Chr	80.465	215	137501	8955	85024	85238	3054	2840
KH46-039_Chr	RMO17-027_Chr	87.719	114	137501	45908	85002	85115	8721	8834
KH46-039_Chr	HM006-039_Chr	100.0	51	137501	10927	137448	137498	10877	10927
M162-010_Chr	M162-010_Chr	100.0	17566	17566	17566	1	17566	1	17566
M162-010_Chr	GR4-010_Chr	88.935	3100	17566	12680	11969	15062	7714	10807
M162-010_Chr	KH46-010_Chr	88.411	1743	17566	13240	15827	17566	11491	13229
M162-010_Chr	USDA1106-010_Chr	81.161	1051	17566	15260	15782	16827	3106	2058
M162-010_Chr	Rm2011-010_Chr	81.543	1024	17566	18576	15779	16797	12152	13173
M162-010_Chr	Rm1021-010_Chr	81.543	1024	17566	18576	15779	16797	12152	13173
M162-010_Chr	AK83-010_Chr	95.238	42	17566	48980	17525	17566	48919	48959
M162-010_Chr	USDA1157-010_Chr	97.368	38	17566	50381	17529	17566	50324	50360
M162-010_Chr	RU11001-010_Chr	97.297	37	17566	50326	17530	17566	57	22
M162-013_Chr	M162-013_Chr	100.0	17624	17624	17624	1	17624	1	17624
M162-013_Chr	USDA1021-013_SMb	92.746	6907	17624	20321	6877	13754	7785	14677
M162-013_Chr	SM11-018_Chr	83.453	4460	17624	18015	9332	13754	8381	12810
M162-016_Chr	M162-016_Chr	100.0	53422	53422	53422	1	53422	1	53422
M162-016_Chr	AK83-016_Chr	90.261	10176	53422	52890	35613	45744	34677	44832
M162-016_Chr	M270-016_Chr	98.596	5840	53422	52173	1	5840	52172	46334
M162-016_Chr	Rm41-016_Chr	91.423	5188	53422	51921	25080	30247	24471	29639
M162-016_Chr	USDA1021-016_Chr	88.819	5563	53422	52859	30686	36219	20136	14589
M162-016_Chr	M270-034_Chr	85.445	4933	53422	42216	4759	9675	4267	9171
M162-016_Chr	KH35c-039_Chr	83.71	4070	53422	53179	37193	41243	35744	39794
M162-016_Chr	AK555_039_Chr	91.632	2414	53422	50261	13762	16168	41230	38831
M162-016_Chr	USDA1021-039_Chr	93.376	2174	53422	53485	13767	15931	11751	13916
M162-016_Chr	M270-031_Chr	92.073	2258	53422	55743	18437	20687	15690	17945
M162-016_Chr	USDA1157-039_Chr	93.84	2078	53422	52792	13861	15934	40738	38667
M162-016_Chr	KH46-039_Chr	92.079	2121	53422	137501	47910	50028	91492	89389
M162-016_Chr	RMO17-039_Chr	90.669	2122	53422	52040	47909	50028	7245	5150
M162-016_Chr	T073-031_Chr	90.392	2144	53422	55070	47887	50028	49280	51395
M162-016_Chr	SM11-017_Chr	81.568	3456	53422	50865	6247	9675	46535	43122
M162-016_Chr	AK21-021_Chr	90.174	2127	53422	43771	47910	50028	28867	30982
M162-016_Chr	CXM1-105_039_Chr	91.328	1995	53422	53953	22960	24951	32830	30839
M162-016_Chr	Rm41-039_Chr	89.694	2125	53422	53565	47909	50028	7140	5047
M162-016_Chr	RU11001-010_Chr	89.436	2111	53422	50326	47877	49981	13898	11817
M162-016_Chr	USDA1157_054_SMb	91.681	1767	53422	28562	48262	50028	13985	12219
M162-016_Chr	AK89_045_Chr	91.454	1767	53422	40779	48262	50028	9482	7716
M162-016_Chr	M270-030_Chr	77.106	3538	53422	42083	37455	40943	22088	25588
M162-016_Chr	SM11-031_Chr	97.022	1108	53422	54164	18437	19540	14168	15273
M162-016_Chr	AK83-010_Chr	90.686	1342	53422	48980	47910	49251	36160	37494
M162-016_Chr	RU11001-045_Chr	89.985	1378	53422	33532	47877	49253	4172	2803
M162-016_Chr	USDA1157-030_Chr	89.956	1374	53422	51399	47877	49247	18412	17052
M162-016_Chr	SM11-030_Chr	89.906	1377	53422	51389	47874	49247	32980	34343
M162-016_Chr	RU11001-030_Chr	89.906	1377	53422	51249	47874	49247	32835	34198
M162-016_Chr	AK83-040_Chr	88.395	1396	53422	45521	20709	22098	32301	33675
M162-016_Chr	USDA1021-050_Chr	88.897	1342	53422	48405	47910	49250	36443	37765
M162-016_Chr	AK555_013_Chr	88.442	1367	53422	41244	47892	49250	29678	31025
M162-016_Chr	AK21-039_Chr	87.629	1358	53422	52989	47899	49247	6478	5140
M162-016_Chr	USDA1157-017_Chr	91.695	891	53422	42489	17059	17947	11497	12385
M162-016_Chr	USDA1157-010_Chr	89.102	991	53422	50381	48261	49251	39508	40498
M162-016_Chr	M270-018_Chr	84.24	1250	53422	39544	51239	52460	5046	3801
M162-016_Chr	M162-050_Chr	82.041	1264	53422	37256	51239	52460	8369	7126
M162-016_Chr	T073-030_Chr	87.31	788	53422	44446	49242	50028	37024	37810
M162-016_Chr	BL225C-030_Chr	79.908	866	53422	51671	14967	15823	41116	40260
M162-016_Chr	HM006-030_Chr	86.635	419	53422	44990	52737	53155	2058	1640
M162-016_Chr	AK21-030_Chr	84.233	463	53422	45188	49489	49942	7170	6713
M162-016_Chr	B399-008_Chr	84.906	424	53422	38274	52737	53158	32639	33060
M162-016_Chr	CCMM-B554-032_Chr	81.633	441	53422	43292	52737	53176	6447	6008
M162-016_Chr	AK76_032_Chr	80.631	444	53422	40286	52737	53176	5918	5478
M162-016_Chr	M162-045_Chr	81.418	409	53422	38614	49621	50028	8406	7999
M162-016_Chr	CCMM-B554-021_Chr	90.708	226	53422	42170	2144	2368	3113	3338
M162-016_Chr	HM006-046_Chr	83.333	168	53422	41008	21938	22105	26075	25911
M162-016_Chr	HM006-017_Chr	88.235	119	53422	40822	21989	22105	15346	15462
M162-016_Chr	USDA1106-051_Chr	85.915	71	53422	88983	52481	52551	74293	74224
M162-016_Chr	Rm2011-051_Chr	85.915	71	53422	83783	52481	52551	10148	10217
M162-016_Chr	Rm1021-051_Chr	85.915	71	53422	80205	52481	52551	10134	10203
M162-045_Chr	M162-045_Chr	100.0	38614	38614	38614	1	38614	1	38614
M162-045_Chr	M162-050_Chr	90.326	13263	38614	37256	11364	24557	13751	26975
M162-045_Chr	B399-008_Chr	94.164	11104	38614	38274	15574	26652	23281	12190
M162-045_Chr	AK89_045_Chr	95.49	7716	38614	40779	16853	24557	18311	26004
M162-045_Chr	M270-018_Chr	87.494	4334	38614	39544	22297	26616	23560	27880
M162-045_Chr	USDA1157-017_Chr	86.857	4337	38614	42489	22297	26616	24376	20059
M162-045_Chr	AK21-021_Chr	86.001	4336	38614	43771	22297	26616	13548	9231
M162-045_Chr	M270-034_Chr	85.958	4337	38614	42216	22297	26614	26100	21786
M162-045_Chr	AK21-039_Chr	99.465	935	38614	52989	28867	29801	32929	31995
M162-045_Chr	CXM1-105_039_Chr	95.615	707	38614	53953	7366	8071	4184	4890
M162-045_Chr	USDA1157_054_SMb	94.796	442	38614	28562	1736	2177	3026	3466
M162-045_Chr	USDA1021-039_Chr	89.809	314	38614	53485	6687	6996	49561	49248
M162-045_Chr	Rm41-016_Chr	84.401	359	38614	51921	4454	4811	51633	51277
M162-045_Chr	M270-016_Chr	82.108	408	38614	52173	7999	8406	3042	3449
M162-045_Chr	RMO17-039_Chr	81.907	409	38614	52040	7999	8406	5150	5557
M162-045_Chr	M270-031_Chr	81.951	410	38614	55743	7999	8406	49544	49137
M162-045_Chr	T073-031_Chr	82.045	401	38614	55070	8015	8415	51379	50979
M162-045_Chr	USDA1157-039_Chr	92.245	245	38614	52792	6749	6989	5431	5671
M162-045_Chr	USDA1157-030_Chr	81.34	418	38614	51399	7999	8415	15884	16300
M162-045_Chr	USDA1021-016_Chr	81.34	418	38614	52859	7999	8415	2384	2800
M162-045_Chr	SM11-030_Chr	81.34	418	38614	51389	7999	8415	35511	35095
M162-045_Chr	RU11001-030_Chr	81.34	418	38614	51249	7999	8415	35366	34950
M162-045_Chr	M162-016_Chr	81.1	418	38614	53422	7999	8415	50028	49612
M162-045_Chr	AK83-010_Chr	80.787	432	38614	48980	7999	8427	38762	38334
M162-045_Chr	USDA1021-050_Chr	81.25	416	38614	48405	8003	8415	38603	38190
M162-045_Chr	SM11-031_Chr	80.769	416	38614	54164	8005	8416	47389	46976
M162-045_Chr	RU11001-045_Chr	80.523	421	38614	33532	7999	8416	2009	2428
M162-045_Chr	KH46-039_Chr	80.637	408	38614	137501	7999	8406	89389	89796
M162-045_Chr	AK83-016_Chr	80.383	418	38614	52890	7999	8415	48704	48287
M162-045_Chr	Rm41-039_Chr	80.44	409	38614	53565	7999	8406	5047	5454
M162-045_Chr	AK555_039_Chr	80.44	409	38614	50261	7999	8406	4255	4662
M162-045_Chr	RU11001-010_Chr	82.044	362	38614	50326	8046	8406	11817	12177
M162-045_Chr	AK555_013_Chr	81.682	333	38614	41244	8086	8415	31786	31457
M162-045_Chr	T073-030_Chr	78.797	349	38614	44446	7999	8346	37810	37463
M162-045_Chr	CCMM-B554-032_Chr	97.5	40	38614	43292	6719	6758	9840	9879
M162-050_Chr	M162-050_Chr	100.0	37256	37256	37256	1	37256	1	37256
M162-050_Chr	B399-008_Chr	92.048	13279	37256	38274	13757	26975	27519	14286
M162-050_Chr	M162-045_Chr	90.327	13264	37256	38614	13751	26975	11364	24557
M162-050_Chr	AK89_045_Chr	92.17	7727	37256	40779	19274	26975	18311	26004
M162-050_Chr	USDA1157-017_Chr	79.929	5366	37256	42489	18868	24161	31149	25835
M162-050_Chr	SM11-031_Chr	89.679	2926	37256	54164	5624	8488	53681	50809
M162-050_Chr	AK21-021_Chr	83.245	3205	37256	43771	14525	17707	25243	22061
M162-050_Chr	M270-034_Chr	80.836	3757	37256	42216	20431	24161	31493	27769
M162-050_Chr	M270-018_Chr	80.757	3752	37256	39544	20431	24161	18510	22234
M162-050_Chr	M270-031_Chr	91.945	1676	37256	55743	6816	8487	53295	51640
M162-050_Chr	AK83-040_Chr	88.491	1173	37256	45521	7141	8311	29751	28597
M162-050_Chr	M162-016_Chr	81.932	1273	37256	53422	7126	8378	52460	51230
M162-050_Chr	M270-016_Chr	81.646	1264	37256	52173	7126	8369	963	2184
M162-050_Chr	AK83-010_Chr	86.16	737	37256	48980	6305	7037	42173	41438
M162-050_Chr	USDA1157-030_Chr	85.984	742	37256	51399	6302	7039	12703	13443
M162-050_Chr	USDA1021-050_Chr	86.081	740	37256	48405	6305	7039	42204	41467
M162-050_Chr	SM11-030_Chr	86.062	739	37256	51389	6305	7039	38689	37952
M162-050_Chr	RU11001-030_Chr	86.062	739	37256	51249	6305	7039	38544	37807
M162-050_Chr	USDA1157-010_Chr	85.21	737	37256	50381	6305	7037	45164	44429
M162-050_Chr	RU11001-010_Chr	83.516	819	37256	50326	6300	7110	6574	7381
M162-050_Chr	USDA1106-051_Chr	88.915	433	37256	88983	4597	5026	73999	74428
M162-050_Chr	Rm2011-051_Chr	89.07	430	37256	83783	4603	5029	14497	14071
M162-050_Chr	Rm1021-051_Chr	89.07	430	37256	80205	4603	5029	10919	10493
M162-050_Chr	T073-031_Chr	88.722	399	37256	55070	10232	10626	51385	50988
M162-050_Chr	USDA1157_054_SMb	88.665	397	37256	28562	10234	10626	12231	12626
M162-050_Chr	AK21-039_Chr	87.56	418	37256	52989	10222	10634	3972	4388
M162-050_Chr	RMO17-039_Chr	88.413	397	37256	52040	10234	10626	5162	5557
M162-050_Chr	CXM1-105_039_Chr	87.112	419	37256	53953	10222	10634	5406	5823
M162-050_Chr	USDA1021-016_Chr	86.842	418	37256	52859	10222	10634	2384	2800
M162-050_Chr	KH46-039_Chr	87.909	397	37256	137501	10234	10626	89401	89796
M162-050_Chr	Rm41-016_Chr	87.042	409	37256	51921	10222	10626	48860	48453
M162-050_Chr	USDA1021-039_Chr	85.885	418	37256	53485	10222	10634	49042	48626
M162-050_Chr	AK555_013_Chr	89.697	330	37256	41244	10309	10634	31786	31457
M162-050_Chr	AK83-016_Chr	84.878	410	37256	52890	10222	10626	48704	48296
M162-050_Chr	AK21-030_Chr	88.485	330	37256	45188	10309	10634	6714	7043
M162-050_Chr	T073-030_Chr	87.267	322	37256	44446	10234	10554	37798	37478
M162-050_Chr	BL225C-030_Chr	86.957	138	37256	51671	8516	8653	11994	12131
M270-011_Chr	M270-011_Chr	100.0	18082	18082	18082	1	18082	1	18082
M270-011_Chr	SM11-011_Chr	98.148	54	18082	22007	18030	18082	56	3
M270-016_Chr	M270-016_Chr	100.0	52173	52173	52173	1	52173	1	52173
M270-016_Chr	M162-016_Chr	98.596	5840	52173	53422	46334	52172	5840	1
M270-016_Chr	KH35c-039_Chr	90.061	7244	52173	53179	10055	17285	42973	35744
M270-016_Chr	USDA1021-016_Chr	93.579	6136	52173	52859	17671	23806	14001	20136
M270-016_Chr	Rm41-016_Chr	93.569	6127	52173	51921	17681	23806	36358	30232
M270-016_Chr	AK83-016_Chr	88.307	4772	52173	52890	19390	24140	34176	29440
M270-016_Chr	USDA1157-039_Chr	97.05	2000	52173	52792	2807	4805	5726	7725
M270-016_Chr	SM11-031_Chr	92.241	2294	52173	54164	39972	42254	10207	7926
M270-016_Chr	USDA1157_054_SMb	92.442	2117	52173	28562	3042	5150	12219	14333
M270-016_Chr	AK21-021_Chr	89.792	2214	52173	43771	2608	4808	31413	29210
M270-016_Chr	T073-031_Chr	89.433	2224	52173	55070	43014	45228	7280	5066
M270-016_Chr	Rm41-039_Chr	90.887	2019	52173	53565	2790	4805	4794	6811
M270-016_Chr	AK555_039_Chr	90.837	2019	52173	50261	2790	4805	4002	6019
M270-016_Chr	M270-031_Chr	94.114	1767	52173	55743	3042	4808	49544	47780
M270-016_Chr	KH46-039_Chr	91.799	1768	52173	137501	3042	4809	89389	91156
M270-016_Chr	AK89_045_Chr	91.629	1768	52173	40779	3042	4808	7716	9482
M270-016_Chr	RMO17-039_Chr	91.181	1769	52173	52040	3042	4809	5150	6917
M270-016_Chr	RU11001-010_Chr	89.757	1728	52173	50326	3082	4808	11810	13510
M270-016_Chr	M270-030_Chr	78.105	3366	52173	42083	13535	16859	25588	22252
M270-016_Chr	RMO17-027_Chr	77.62	3387	52173	45908	13663	17002	18778	22129
M270-016_Chr	M270-034_Chr	95.933	1082	52173	42216	46334	47414	5348	4267
M270-016_Chr	RU11001-045_Chr	95.161	992	52173	33532	3817	4808	2803	3794
M270-016_Chr	CXM1-105_039_Chr	92.851	1091	52173	53953	38572	39651	43508	44588
M270-016_Chr	USDA1021-050_Chr	91.102	989	52173	48405	3820	4808	37765	36777
M270-016_Chr	USDA1157-030_Chr	91.048	983	52173	51399	3823	4805	17052	18034
M270-016_Chr	SM11-030_Chr	90.974	986	52173	51389	3823	4808	34343	33358
M270-016_Chr	RU11001-030_Chr	90.974	986	52173	51249	3823	4808	34198	33213
M270-016_Chr	AK555_013_Chr	90.394	989	52173	41244	3820	4808	31025	30037
M270-016_Chr	AK21-039_Chr	89.858	986	52173	52989	3823	4808	5140	6125
M270-016_Chr	AK83-010_Chr	89.192	990	52173	48980	3819	4808	37494	36505
M270-016_Chr	USDA1021-039_Chr	89.249	986	52173	53485	3823	4808	47874	46889
M270-016_Chr	SM11-017_Chr	88.641	986	52173	50865	3823	4808	5613	6598
M270-016_Chr	USDA1157-010_Chr	88.182	990	52173	50381	3819	4808	40498	39509
M270-016_Chr	M270-018_Chr	84.08	1250	52173	39544	963	2184	3801	5046
M270-016_Chr	USDA1157-017_Chr	90.552	815	52173	42489	32996	33806	14973	14162
M270-016_Chr	AK83-040_Chr	83.748	1126	52173	45521	993	2087	29736	28619
M270-016_Chr	M162-050_Chr	81.646	1264	52173	37256	963	2184	7126	8369
M270-016_Chr	T073-030_Chr	86.125	800	52173	44446	3038	3836	37814	37018
M270-016_Chr	AK21-030_Chr	85.011	467	52173	45188	3128	3587	6713	7176
M270-016_Chr	B399-008_Chr	90.179	336	52173	38274	3046	3380	30877	30543
M270-016_Chr	CCMM-B554-032_Chr	83.864	440	52173	43292	247	686	6008	6447
M270-016_Chr	AK76_032_Chr	82.766	441	52173	40286	247	686	5478	5918
M270-016_Chr	HM006-030_Chr	82.185	421	52173	44990	268	686	1640	2058
M270-016_Chr	M162-045_Chr	82.108	408	52173	38614	3042	3449	7999	8406
M270-016_Chr	HM006-017_Chr	82.009	428	52173	40822	38109	38533	11758	11343
M270-016_Chr	BL225C-030_Chr	84.022	363	52173	51671	265	626	6456	6818
M270-016_Chr	CCMM-B554-021_Chr	90.265	226	52173	42170	49805	50029	3338	3113
M270-016_Chr	KH35c-030_Chr	84.232	241	52173	8955	254	494	3080	2840
M270-016_Chr	SM11-040_Chr	80.319	188	52173	57171	37423	37609	43953	44139
M270-016_Chr	RU11001-040_Chr	80.319	188	52173	59120	37423	37609	45902	46088
M270-016_Chr	USDA1106-051_Chr	85.915	71	52173	88983	872	942	74224	74293
M270-016_Chr	Rm2011-051_Chr	85.915	71	52173	83783	872	942	10217	10148
M270-016_Chr	Rm1021-051_Chr	85.915	71	52173	80205	872	942	10203	10134
M270-018_Chr	M270-018_Chr	100.0	39544	39544	39544	1	39544	1	39544
M270-018_Chr	AK21-021_Chr	94.135	12652	39544	43771	9777	22410	27953	15320
M270-018_Chr	M270-034_Chr	93.867	7174	39544	42216	15249	22402	34757	27601
M270-018_Chr	USDA1157-017_Chr	94.032	4859	39544	42489	23031	27881	24908	20058
M270-018_Chr	B399-008_Chr	87.63	4333	39544	38274	23560	27880	16546	12227
M270-018_Chr	M162-045_Chr	87.497	4335	39544	38614	23560	27880	22297	26616
M270-018_Chr	M270-031_Chr	93.617	2679	39544	55743	2478	5140	54319	51662
M270-018_Chr	SM11-031_Chr	95.867	2250	39544	54164	3493	5738	52479	50231
M270-018_Chr	AK89_045_Chr	81.21	3752	39544	40779	18511	22234	19463	23192
M270-018_Chr	M162-050_Chr	80.757	3752	39544	37256	18510	22234	20431	24161
M270-018_Chr	AK83-040_Chr	96.254	1148	39544	45521	3816	4962	29751	28604
M270-018_Chr	SM11-030_Chr	96.103	975	39544	51389	1273	2245	38614	37643
M270-018_Chr	USDA1021-050_Chr	96.273	966	39544	48405	1273	2236	42129	41165
M270-018_Chr	USDA1157-030_Chr	96.0	975	39544	51399	1273	2245	12781	13751
M270-018_Chr	RU11001-030_Chr	96.0	975	39544	51249	1273	2245	38469	37499
M270-018_Chr	AK83-010_Chr	94.885	997	39544	48980	1273	2266	42098	41105
M270-018_Chr	USDA1157-010_Chr	95.68	926	39544	50381	1273	2189	45089	44164
M270-018_Chr	RU11001-045_Chr	90.093	1080	39544	33532	31851	32921	25293	26370
M270-018_Chr	RU11001-010_Chr	90.522	1034	39544	50326	2444	3465	4963	5990
M270-018_Chr	M162-016_Chr	84.127	1260	39544	53422	3801	5055	52460	51230
M270-018_Chr	M270-016_Chr	84.093	1251	39544	52173	3801	5046	963	2184
M270-018_Chr	AK83-016_Chr	94.29	648	39544	52890	5094	5738	49404	48757
M270-018_Chr	SM11-017_Chr	87.049	610	39544	50865	30552	31151	32501	33106
M270-018_Chr	RMO17-039_Chr	88.498	313	39544	52040	5536	5846	4388	4699
M270-018_Chr	USDA1157_054_SMb	88.217	314	39544	28562	5536	5846	11457	11768
M270-018_Chr	T073-031_Chr	87.616	323	39544	55070	5527	5846	52086	51766
M270-018_Chr	KH46-039_Chr	88.179	313	39544	137501	5536	5846	88627	88938
M270-018_Chr	Rm41-039_Chr	88.725	204	39544	53565	5536	5738	4793	4995
M270-018_Chr	CXM1-105_039_Chr	88.406	207	39544	53953	5536	5742	4184	4389
M270-018_Chr	AK555_039_Chr	88.725	204	39544	50261	5536	5738	4001	4203
M270-018_Chr	USDA1157-039_Chr	87.634	186	39544	52792	5554	5738	5726	5910
M270-018_Chr	HM006-046_Chr	83.75	160	39544	41008	30551	30710	25914	26073
M270-018_Chr	AK555_013_Chr	84.559	136	39544	41244	30553	30688	6848	6713
M270-018_Chr	HM006-017_Chr	89.423	104	39544	40822	30553	30655	15457	15355
M270-018_Chr	USDA1021-016_Chr	95.0	40	39544	52859	35203	35242	32915	32954
M270-030_Chr	M270-030_Chr	100.0	42083	42083	42083	1	42083	1	42083
M270-030_Chr	AK76_032_Chr	94.186	7482	42083	40286	7944	15409	33408	25939
M270-030_Chr	CCMM-B554-032_Chr	94.163	6527	42083	43292	8877	15400	34776	28255
M270-030_Chr	RMO17-027_Chr	95.312	5504	42083	45908	15457	20948	28734	23240
M270-030_Chr	M270-016_Chr	78.105	3366	42083	52173	22252	25588	16859	13535
M270-030_Chr	USDA1021-016_Chr	79.036	3091	42083	52859	22232	25295	13218	10170
M270-030_Chr	AK83-016_Chr	76.636	3852	42083	52890	21802	25588	36227	40007
M270-030_Chr	M162-016_Chr	77.112	3539	42083	53422	22088	25588	37455	40943
M270-030_Chr	KH35c-039_Chr	77.29	3395	42083	53179	22225	25588	36143	39494
M270-030_Chr	USDA1157_054_SMb	90.706	850	42083	28562	33019	33864	10155	9308
M270-030_Chr	T073-030_Chr	89.588	874	42083	44446	32999	33864	38241	39110
M270-030_Chr	AK555_013_Chr	94.767	707	42083	41244	33161	33864	33131	33835
M270-030_Chr	USDA1157-039_Chr	92.961	753	42083	52792	33116	33864	3013	2266
M270-030_Chr	Rm41-016_Chr	86.162	925	42083	51921	34975	35897	50753	51675
M270-030_Chr	USDA1157-017_Chr	86.333	900	42083	42489	34974	35870	40078	40974
M270-030_Chr	KH46-039_Chr	85.683	922	42083	137501	34978	35897	85910	84991
M270-030_Chr	SM11-017_Chr	85.714	910	42083	50865	34975	35883	2444	1536
M270-030_Chr	HM006-030_Chr	84.156	972	42083	44990	34912	35878	2605	1638
M270-030_Chr	AK21-030_Chr	84.141	908	42083	45188	34975	35878	2541	1638
M270-030_Chr	Rm41-039_Chr	82.885	929	42083	53565	34974	35897	2793	1870
M270-030_Chr	B399-008_Chr	82.8	907	42083	38274	34975	35876	32156	33057
M270-030_Chr	CXM1-105_039_Chr	81.19	941	42083	53953	34966	35897	2193	1262
M270-030_Chr	AK89_045_Chr	80.576	973	42083	40779	34912	35877	6430	5465
M270-030_Chr	AK21-039_Chr	78.953	993	42083	52989	34912	35894	1375	398
M270-030_Chr	USDA1021-039_Chr	78.31	982	42083	53485	34912	35879	51627	52595
M270-030_Chr	BL225C-030_Chr	85.9	539	42083	51671	33332	33864	10786	10249
M270-030_Chr	T073-031_Chr	78.011	905	42083	55070	34966	35859	53239	54131
M270-030_Chr	AK555_039_Chr	83.619	525	42083	50261	35376	35897	2391	1870
M270-030_Chr	M270-031_Chr	84.0	475	42083	55743	35424	35898	55115	55589
M270-030_Chr	SM11-011_Chr	87.792	385	42083	22007	40176	40550	5023	4645
M270-030_Chr	KH35c-030_Chr	88.462	234	42083	8955	35650	35883	2840	3073
M270-030_Chr	SM11-031_Chr	82.581	310	42083	54164	35590	35898	53703	54010
M270-030_Chr	RMO17-039_Chr	84.615	117	42083	52040	35781	35897	868	752
M270-031_Chr	M270-031_Chr	100.0	55743	55743	55743	1	55743	1	55743
M270-031_Chr	SM11-031_Chr	93.244	21802	55743	54164	18535	40289	17675	39411
M270-031_Chr	USDA1021-039_Chr	92.314	8405	55743	53485	23559	31948	24515	32899
M270-031_Chr	CXM1-105_039_Chr	91.496	8420	55743	53953	23559	31936	28681	20301
M270-031_Chr	USDA1157-039_Chr	90.996	8530	55743	52792	23577	32084	28324	19819
M270-031_Chr	RMO17-039_Chr	91.409	8381	55743	52040	23577	31943	27668	19311
M270-031_Chr	Rm41-039_Chr	90.622	8435	55743	53565	23556	31969	28603	20202
M270-031_Chr	KH46-039_Chr	90.54	8393	55743	137501	23577	31948	112672	104304
M270-031_Chr	AK21-039_Chr	90.451	8399	55743	52989	23559	31936	27503	19137
M270-031_Chr	AK555_039_Chr	89.662	5301	55743	50261	26680	31969	24696	19409
M270-031_Chr	AK83-016_Chr	91.251	4629	55743	52890	18351	22949	19434	24031
M270-031_Chr	BL225C-030_Chr	99.964	2805	55743	51671	40918	43722	9616	6812
M270-031_Chr	T073-030_Chr	91.48	3310	55743	44446	36984	40289	29373	32676
M270-031_Chr	RU11001-010_Chr	91.559	3163	55743	50326	36997	40157	21081	17921
M270-031_Chr	SM11-017_Chr	90.309	3333	55743	50865	28632	31958	22687	19360
M270-031_Chr	KH35c-039_Chr	88.167	3524	55743	53179	23577	27066	26007	29494
M270-031_Chr	M270-018_Chr	93.617	2679	55743	39544	51662	54319	5140	2478
M270-031_Chr	USDA1021-050_Chr	89.867	3079	55743	48405	43723	46793	32652	35725
M270-031_Chr	USDA1157-017_Chr	96.501	2172	55743	42489	6147	8318	3754	5924
M270-031_Chr	M162-016_Chr	92.073	2258	55743	53422	15690	17945	18437	20687
M270-031_Chr	T073-031_Chr	85.875	3016	55743	55070	23577	26548	28985	31954
M270-031_Chr	USDA1157-030_Chr	87.205	2587	55743	51399	36997	39568	25260	22683
M270-031_Chr	SM11-030_Chr	87.301	2575	55743	51389	36997	39556	26135	28700
M270-031_Chr	RU11001-030_Chr	87.301	2575	55743	51249	36997	39556	26136	28701
M270-031_Chr	AK83-010_Chr	87.296	2574	55743	48980	36997	39556	29074	31639
M270-031_Chr	USDA1157-010_Chr	86.946	2574	55743	50381	36997	39556	32447	35012
M270-031_Chr	USDA1021-016_Chr	89.746	2126	55743	52859	47441	49545	4498	2383
M270-031_Chr	M270-016_Chr	94.161	1764	55743	52173	47783	49544	4805	3042
M270-031_Chr	AK21-021_Chr	87.799	2303	55743	43771	47270	49544	28685	30982
M270-031_Chr	Rm41-016_Chr	88.521	2117	55743	51921	47445	49544	46754	48860
M270-031_Chr	USDA1157_054_SMb	91.048	1765	55743	28562	47783	49544	13982	12219
M270-031_Chr	AK89_045_Chr	90.873	1753	55743	40779	47794	49544	9468	7716
M270-031_Chr	M162-050_Chr	91.945	1676	55743	37256	51640	53295	8487	6816
M270-031_Chr	AK83-040_Chr	94.128	1158	55743	45521	51814	52969	28597	29751
M270-031_Chr	RU11001-045_Chr	89.478	1340	55743	33532	47447	48771	4139	2803
M270-031_Chr	AK555_013_Chr	88.832	1361	55743	41244	47426	48768	29675	31025
M270-031_Chr	M270-034_Chr	94.203	897	55743	42216	5735	6631	5341	6236
M270-031_Chr	USDA1106-051_Chr	91.028	535	55743	88983	54443	54975	74426	73905
M270-031_Chr	Rm2011-051_Chr	90.758	541	55743	83783	54437	54975	14070	14597
M270-031_Chr	Rm1021-051_Chr	90.758	541	55743	80205	54437	54975	10492	11019
M270-031_Chr	M270-030_Chr	84.0	475	55743	42083	55115	55589	35424	35898
M270-031_Chr	AK21-030_Chr	84.076	471	55743	45188	49000	49462	7176	6709
M270-031_Chr	CCMM-B554-032_Chr	82.68	485	55743	43292	55105	55589	6490	6007
M270-031_Chr	B399-008_Chr	82.589	448	55743	38274	55106	55550	32597	33040
M270-031_Chr	HM006-030_Chr	82.327	447	55743	44990	55106	55552	2100	1655
M270-031_Chr	AK76_032_Chr	81.07	486	55743	40286	55105	55589	5961	5477
M270-031_Chr	M162-045_Chr	81.995	411	55743	38614	49137	49544	8406	7999
M270-031_Chr	CCMM-B554-021_Chr	91.111	225	55743	42170	2237	2460	3114	3338
M270-031_Chr	KH35c-030_Chr	83.539	243	55743	8955	55337	55579	2836	3078
M270-031_Chr	HM006-046_Chr	90.099	101	55743	41008	19286	19386	26007	25909
M270-031_Chr	RMO17-027_Chr	83.333	138	55743	45908	55447	55583	8851	8715
M270-034_Chr	M270-034_Chr	100.0	42216	42216	42216	1	42216	1	42216
M270-034_Chr	M270-018_Chr	93.868	7176	42216	39544	27601	34757	22402	15249
M270-034_Chr	AK21-021_Chr	93.492	7176	42216	43771	27601	34757	15328	22478
M270-034_Chr	USDA1157-017_Chr	95.172	5613	42216	42489	21786	27383	20061	25670
M270-034_Chr	SM11-017_Chr	89.48	4097	42216	50865	5755	9840	46535	42453
M270-034_Chr	M162-016_Chr	85.442	4932	42216	53422	4267	9171	4759	9675
M270-034_Chr	B399-008_Chr	86.453	4333	42216	38274	21786	26100	12229	16546
M270-034_Chr	M162-045_Chr	85.958	4337	42216	38614	21786	26100	26614	22297
M270-034_Chr	AK89_045_Chr	81.789	3756	42216	40779	27769	31492	23192	19463
M270-034_Chr	M162-050_Chr	80.826	3755	42216	37256	27769	31493	24161	20431
M270-034_Chr	Rm41-039_Chr	88.328	1902	42216	53565	13265	15142	40051	38164
M270-034_Chr	M270-016_Chr	95.933	1082	42216	52173	4267	5348	47414	46334
M270-034_Chr	T073-031_Chr	88.792	1151	42216	55070	14007	15142	14719	15863
M270-034_Chr	M270-031_Chr	94.203	897	42216	55743	5341	6236	5735	6631
M270-034_Chr	AK555_039_Chr	88.358	1151	42216	50261	14007	15142	37737	36593
M270-034_Chr	CXM1-105_039_Chr	88.184	1151	42216	53953	14007	15142	40879	39739
M270-034_Chr	USDA1021-039_Chr	87.381	1157	42216	53485	14003	15142	15133	16280
M270-034_Chr	KH35c-039_Chr	86.451	989	42216	53179	13035	14011	11994	12971
M270-034_Chr	AK83-016_Chr	91.978	723	42216	52890	15954	16672	16201	16922
M270-034_Chr	SM11-031_Chr	91.311	656	42216	54164	12792	13442	11761	12411
M270-034_Chr	Rm41-016_Chr	89.597	596	42216	51921	12825	13415	12492	13082
M270-034_Chr	RMO17-039_Chr	84.412	757	42216	52040	12690	13442	42330	41586
M270-034_Chr	USDA1021-016_Chr	88.397	474	42216	52859	16591	17060	31929	31457
M270-034_Chr	CCMM-B554-021_Chr	89.885	435	42216	42170	2140	2571	2907	3341
M270-034_Chr	AK21-039_Chr	91.914	371	42216	52989	9454	9823	47805	47436
M270-034_Chr	USDA1157-039_Chr	86.469	473	42216	52792	16593	17061	34334	33863
M270-034_Chr	KH46-039_Chr	94.667	225	42216	137501	15139	15361	123646	123423
M270-034_Chr	HM006-046_Chr	100.0	50	42216	41008	2693	2742	38238	38189
M270-034_Chr	HM006-017_Chr	98.113	53	42216	40822	2690	2742	2876	2928
Rm41-007_Chr	Rm41-007_Chr	100.0	10541	10541	10541	1	10541	1	10541
Rm41-007_Chr	AK555_007_Chr	99.972	10541	10541	10540	1	10541	1	10540
Rm41-007_Chr	AK89_032_Chr	94.527	2156	10541	10618	6874	9004	2318	169
Rm41-007_Chr	GR4-045_Chr	78.965	2358	10541	11620	3008	5321	4508	6845
Rm41-007_Chr	CXM1-105_032_Chr	78.169	1933	10541	10896	3424	5324	5552	3643
Rm41-013_Chr	Rm41-013_Chr	100.0	14221	14221	14221	1	14221	1	14221
Rm41-013_Chr	HM006-046_Chr	85.587	1013	14221	41008	8963	9972	9872	8863
Rm41-013_Chr	AK555_013_Chr	82.999	1147	14221	41244	79	1224	524	1669
Rm41-013_Chr	RU11001-045_Chr	84.967	153	14221	33532	1715	1867	31674	31525
Rm41-013_Chr	USDA1021-013_SMb	100.0	46	14221	20321	14176	14221	19356	19401
Rm41-016_Chr	Rm41-016_Chr	100.0	51921	51921	51921	1	51921	1	51921
Rm41-016_Chr	USDA1021-016_Chr	93.446	14937	51921	52859	29781	44705	20587	5661
Rm41-016_Chr	M270-016_Chr	93.569	6127	51921	52173	30232	36358	23806	17681
Rm41-016_Chr	M162-016_Chr	91.421	5187	51921	53422	24471	29639	25080	30247
Rm41-016_Chr	AK83-016_Chr	87.866	4434	51921	52890	30232	34649	29774	34176
Rm41-016_Chr	KH35c-039_Chr	87.076	4039	51921	53179	36742	40776	35744	39778
Rm41-016_Chr	T073-031_Chr	92.545	2750	51921	55070	46128	48872	48670	51406
Rm41-016_Chr	KH46-039_Chr	91.834	2792	51921	137501	46128	48913	92120	89341
Rm41-016_Chr	RMO17-039_Chr	92.341	2520	51921	52040	46353	48872	7646	5138
Rm41-016_Chr	SM11-017_Chr	90.485	2291	51921	50865	8749	11021	42490	40221
Rm41-016_Chr	AK21-039_Chr	89.794	2234	51921	52989	45856	48076	7369	5142
Rm41-016_Chr	Rm41-039_Chr	90.323	2108	51921	53565	46756	48860	7139	5047
Rm41-016_Chr	AK555_039_Chr	90.275	2108	51921	50261	46756	48860	6347	4255
Rm41-016_Chr	AK21-021_Chr	88.973	2122	51921	43771	46756	48860	28867	30982
Rm41-016_Chr	M270-031_Chr	88.521	2117	51921	55743	46754	48860	47445	49544
Rm41-016_Chr	USDA1157-039_Chr	88.333	2117	51921	52792	46754	48860	8065	5962
Rm41-016_Chr	AK555_013_Chr	89.929	1966	51921	41244	46128	48081	29064	31024
Rm41-016_Chr	CXM1-105_039_Chr	89.74	1959	51921	53953	46137	48081	8210	6257
Rm41-016_Chr	USDA1157_054_SMb	91.802	1781	51921	28562	47092	48872	13986	12207
Rm41-016_Chr	AK89_045_Chr	90.843	1780	51921	40779	47093	48872	9482	7704
Rm41-016_Chr	RU11001-010_Chr	87.14	2084	51921	50326	46756	48820	13865	11810
Rm41-016_Chr	HM006-030_Chr	87.617	1712	51921	44990	49950	51654	3345	1640
Rm41-016_Chr	AK21-030_Chr	85.377	1696	51921	45188	49963	51654	3331	1640
Rm41-016_Chr	AK83-010_Chr	88.706	1337	51921	48980	46754	48081	36158	37492
Rm41-016_Chr	USDA1021-039_Chr	83.8	1716	51921	53485	49942	51643	50878	52581
Rm41-016_Chr	RU11001-045_Chr	88.099	1336	51921	33532	46756	48081	4139	2807
Rm41-016_Chr	USDA1021-050_Chr	88.222	1333	51921	48405	46754	48076	36441	37760
Rm41-016_Chr	USDA1157-030_Chr	87.583	1361	51921	51399	46734	48076	18402	17054
Rm41-016_Chr	SM11-030_Chr	87.583	1361	51921	51389	46734	48076	32993	34341
Rm41-016_Chr	RU11001-030_Chr	87.583	1361	51921	51249	46734	48076	32848	34196
Rm41-016_Chr	SM11-031_Chr	90.763	996	51921	54164	47086	48081	45616	46610
Rm41-016_Chr	USDA1157-010_Chr	89.282	989	51921	50381	47093	48081	39509	40496
Rm41-016_Chr	T073-030_Chr	86.1	1000	51921	44446	50638	51636	39071	40068
Rm41-016_Chr	USDA1157-017_Chr	85.421	1022	51921	42489	50638	51657	39964	40983
Rm41-016_Chr	M270-030_Chr	86.162	925	51921	42083	50753	51675	34975	35897
Rm41-016_Chr	B399-008_Chr	82.554	1026	51921	38274	50639	51657	32042	33060
Rm41-016_Chr	AK76_032_Chr	84.108	925	51921	40286	50753	51675	6401	5478
Rm41-016_Chr	M270-034_Chr	89.597	596	51921	42216	12492	13082	12825	13415
Rm41-016_Chr	M162-050_Chr	87.042	409	51921	37256	48453	48860	10626	10222
Rm41-016_Chr	BL225C-030_Chr	85.95	363	51921	51671	51296	51657	6818	6456
Rm41-016_Chr	M162-045_Chr	82.908	392	51921	38614	51277	51666	4811	4421
Rm41-016_Chr	HM006-017_Chr	82.009	428	51921	40822	13112	13536	11343	11758
Rm41-016_Chr	KH35c-030_Chr	84.232	241	51921	8955	51428	51668	2840	3080
Rm41-016_Chr	HM006-046_Chr	94.318	88	51921	41008	2225	2312	38242	38157
Rm41-016_Chr	AK83-040_Chr	96.296	54	51921	45521	20651	20704	32301	32354
Rm41-016_Chr	CCMM-B554-021_Chr	97.826	46	51921	42170	2237	2282	3481	3526
Rm41-039_Chr	Rm41-039_Chr	100.0	53565	53565	53565	1	53565	1	53565
Rm41-039_Chr	AK555_039_Chr	99.969	22306	53565	50261	3185	25489	2392	24696
Rm41-039_Chr	KH46-039_Chr	96.094	8371	53565	137501	20223	28583	104304	112672
Rm41-039_Chr	USDA1157-039_Chr	94.184	8391	53565	52792	20202	28583	19936	28324
Rm41-039_Chr	RMO17-039_Chr	94.071	8366	53565	52040	20228	28583	19311	27668
Rm41-039_Chr	USDA1021-039_Chr	93.739	8401	53565	53485	20223	28610	32899	24507
Rm41-039_Chr	AK21-039_Chr	93.51	8398	53565	52989	20228	28600	19130	27502
Rm41-039_Chr	CXM1-105_039_Chr	92.049	8414	53565	53953	20228	28600	20294	28680
Rm41-039_Chr	SM11-031_Chr	90.789	8425	53565	54164	20202	28603	31089	22696
Rm41-039_Chr	M270-031_Chr	90.622	8435	53565	55743	20202	28603	31969	23556
Rm41-039_Chr	AK83-016_Chr	93.448	4136	53565	52890	24470	28588	28941	24810
Rm41-039_Chr	KH35c-039_Chr	91.494	3527	53565	53179	25103	28604	29494	25986
Rm41-039_Chr	T073-030_Chr	90.759	3160	53565	44446	11934	15091	32543	29386
Rm41-039_Chr	SM11-017_Chr	96.43	2549	53565	50865	15706	18248	15037	17585
Rm41-039_Chr	RU11001-010_Chr	89.327	3167	53565	50326	11928	15091	17917	21080
Rm41-039_Chr	T073-031_Chr	88.729	2990	53565	55070	25621	28583	31954	28985
Rm41-039_Chr	BL225C-030_Chr	87.221	3177	53565	51671	11934	15095	17854	21021
Rm41-039_Chr	USDA1021-050_Chr	85.921	3182	53565	48405	11934	15091	31903	28740
Rm41-039_Chr	AK21-021_Chr	89.182	2348	53565	43771	4794	7114	31236	28892
Rm41-039_Chr	AK83-010_Chr	86.829	2589	53565	48980	12522	15091	31654	29075
Rm41-039_Chr	SM11-030_Chr	86.283	2588	53565	51389	12520	15091	28713	26136
Rm41-039_Chr	USDA1157-030_Chr	86.206	2588	53565	51399	12520	15091	22682	25259
Rm41-039_Chr	RU11001-030_Chr	86.206	2588	53565	51249	12520	15091	28714	26137
Rm41-039_Chr	USDA1021-016_Chr	90.411	2117	53565	52859	5047	7142	2384	4495
Rm41-039_Chr	Rm41-016_Chr	90.323	2108	53565	51921	5047	7139	48860	46756
Rm41-039_Chr	USDA1157-010_Chr	85.99	2591	53565	50381	12522	15091	35027	32448
Rm41-039_Chr	M270-016_Chr	90.882	2018	53565	52173	4794	6811	2790	4805
Rm41-039_Chr	M162-016_Chr	89.694	2125	53565	53422	5047	7140	50028	47909
Rm41-039_Chr	AK89_045_Chr	91.448	1754	53565	40779	5047	6800	7716	9468
Rm41-039_Chr	USDA1157_054_SMb	90.992	1765	53565	28562	5047	6811	12219	13982
Rm41-039_Chr	M270-034_Chr	88.328	1902	53565	42216	38164	40051	15142	13265
Rm41-039_Chr	HM006-030_Chr	90.412	1700	53565	44990	1903	3599	1652	3349
Rm41-039_Chr	AK21-030_Chr	85.13	1688	53565	45188	1903	3582	1652	3331
Rm41-039_Chr	AK555_013_Chr	88.165	1335	53565	41244	5826	7142	31024	29693
Rm41-039_Chr	RU11001-045_Chr	86.398	1338	53565	33532	5826	7140	2807	4140
Rm41-039_Chr	USDA1157-017_Chr	84.524	1008	53565	42489	1903	2906	40968	39964
Rm41-039_Chr	B399-008_Chr	84.341	1009	53565	38274	1903	2905	33045	32042
Rm41-039_Chr	CCMM-B554-032_Chr	85.113	927	53565	43292	1870	2793	6008	6931
Rm41-039_Chr	AK76_032_Chr	84.682	927	53565	40286	1870	2793	5478	6402
Rm41-039_Chr	M270-030_Chr	82.99	923	53565	42083	1876	2793	35891	34974
Rm41-039_Chr	M162-045_Chr	80.488	410	53565	38614	5047	5454	7999	8406
Rm41-039_Chr	M270-018_Chr	88.725	204	53565	39544	4793	4995	5536	5738
Rm41-039_Chr	HM006-039_Chr	100.0	51	53565	10927	53515	53565	10877	10927
Rm41-040_Chr	Rm41-040_Chr	100.0	20696	20696	20696	1	20696	1	20696
Rm1021-008_Chr	Rm1021-008_Chr	100.0	20678	20678	20678	1	20678	1	20678
Rm1021-008_Chr	USDA1106-008_Chr	100.0	20663	20678	20663	16	20678	20663	1
Rm1021-008_Chr	Rm2011-008_Chr	100.0	20663	20678	20663	16	20678	1	20663
Rm1021-008_Chr	AK83-008_Chr	84.664	1917	20678	23119	18	1926	1	1912
Rm1021-008_Chr	RMO17-008_Chr	84.628	1210	20678	14238	81	1288	64	1271
Rm1021-010_Chr	Rm2011-010_Chr	100.0	18576	18576	18576	1	18576	1	18576
Rm1021-010_Chr	Rm1021-010_Chr	100.0	18576	18576	18576	1	18576	1	18576
Rm1021-010_Chr	USDA1106-010_Chr	100.0	14798	18576	15260	1	14798	15260	463
Rm1021-010_Chr	USDA1106-051_Chr	100.0	1103	18576	88983	13696	14798	71308	70206
Rm1021-010_Chr	Rm2011-051_Chr	99.82	1109	18576	83783	13690	14798	55720	56828
Rm1021-010_Chr	Rm1021-051_Chr	99.82	1109	18576	80205	13690	14798	52142	53250
Rm1021-010_Chr	KH46-010_Chr	83.384	987	18576	13240	12218	13203	11509	12491
Rm1021-010_Chr	M162-010_Chr	81.561	1025	18576	17566	12152	13173	15779	16797
Rm1021-051_Chr	Rm1021-051_Chr	100.0	80205	80205	80205	1	80205	1	80205
Rm1021-051_Chr	Rm2011-051_Chr	100.0	71338	80205	83783	8868	80205	12446	83783
Rm1021-051_Chr	USDA1106-051_Chr	99.995	43586	80205	88983	13610	57195	69990	26406
Rm1021-051_Chr	USDA1106-010_Chr	100.0	1319	80205	15260	52148	53466	1565	247
Rm1021-051_Chr	GR4-040_Chr	93.403	1622	80205	64891	49519	51122	43414	41796
Rm1021-051_Chr	Rm2011-010_Chr	99.82	1109	80205	18576	52142	53250	13690	14798
Rm1021-051_Chr	Rm1021-010_Chr	99.82	1109	80205	18576	52142	53250	13690	14798
Rm1021-051_Chr	SM11-011_Chr	85.714	952	80205	22007	19848	20759	19004	18056
Rm1021-051_Chr	SM11-031_Chr	85.744	947	80205	54164	19848	20755	42069	41126
Rm1021-051_Chr	RU11001-010_Chr	85.744	947	80205	50326	19848	20755	10163	9220
Rm1021-051_Chr	RU11_001-005_Chr	85.744	947	80205	8205	19848	20755	2866	3809
Rm1021-051_Chr	RMO17-027_Chr	85.443	948	80205	45908	19848	20756	35248	36192
Rm1021-051_Chr	M270-031_Chr	90.758	541	80205	55743	10492	11019	54437	54975
Rm1021-051_Chr	SM11-040_Chr	96.0	375	80205	57171	38840	39214	27966	28339
Rm1021-051_Chr	RU11001-040_Chr	96.0	375	80205	59120	38840	39214	27966	28339
Rm1021-051_Chr	AK83-016_Chr	99.359	312	80205	52890	2903	3214	49713	49402
Rm1021-051_Chr	M162-050_Chr	88.915	433	80205	37256	10496	10925	5026	4597
Rm1021-051_Chr	M270-016_Chr	85.915	71	80205	52173	10631	10700	942	872
Rm1021-051_Chr	M162-016_Chr	85.915	71	80205	53422	10134	10203	52481	52551
Rm2011-008_Chr	USDA1106-008_Chr	100.0	20663	20663	20663	1	20663	20663	1
Rm2011-008_Chr	Rm2011-008_Chr	100.0	20663	20663	20663	1	20663	1	20663
Rm2011-008_Chr	Rm1021-008_Chr	100.0	20663	20663	20678	1	20663	16	20678
Rm2011-008_Chr	AK83-008_Chr	84.664	1917	20663	23119	3	1911	1	1912
Rm2011-008_Chr	RMO17-008_Chr	84.628	1210	20663	14238	66	1273	64	1271
Rm2011-010_Chr	Rm2011-010_Chr	100.0	18576	18576	18576	1	18576	1	18576
Rm2011-010_Chr	Rm1021-010_Chr	100.0	18576	18576	18576	1	18576	1	18576
Rm2011-010_Chr	USDA1106-010_Chr	100.0	14798	18576	15260	1	14798	15260	463
Rm2011-010_Chr	USDA1106-051_Chr	100.0	1103	18576	88983	13696	14798	71308	70206
Rm2011-010_Chr	Rm2011-051_Chr	99.82	1109	18576	83783	13690	14798	55720	56828
Rm2011-010_Chr	Rm1021-051_Chr	99.82	1109	18576	80205	13690	14798	52142	53250
Rm2011-010_Chr	KH46-010_Chr	83.384	987	18576	13240	12218	13203	11509	12491
Rm2011-010_Chr	M162-010_Chr	81.561	1025	18576	17566	12152	13173	15779	16797
Rm2011-051_Chr	Rm2011-051_Chr	100.0	83783	83783	83783	1	83783	1	83783
Rm2011-051_Chr	Rm1021-051_Chr	100.0	71338	83783	80205	12446	83783	8868	80205
Rm2011-051_Chr	USDA1106-051_Chr	99.995	43586	83783	88983	17188	60773	69990	26406
Rm2011-051_Chr	USDA1106-010_Chr	100.0	1319	83783	15260	55726	57044	1565	247
Rm2011-051_Chr	GR4-040_Chr	93.403	1622	83783	64891	53097	54700	43414	41796
Rm2011-051_Chr	Rm2011-010_Chr	99.82	1109	83783	18576	55720	56828	13690	14798
Rm2011-051_Chr	Rm1021-010_Chr	99.82	1109	83783	18576	55720	56828	13690	14798
Rm2011-051_Chr	SM11-011_Chr	85.714	952	83783	22007	23426	24337	19004	18056
Rm2011-051_Chr	SM11-031_Chr	85.744	947	83783	54164	23426	24333	42069	41126
Rm2011-051_Chr	RU11001-010_Chr	85.744	947	83783	50326	23426	24333	10163	9220
Rm2011-051_Chr	RU11_001-005_Chr	85.744	947	83783	8205	23426	24333	2866	3809
Rm2011-051_Chr	RMO17-027_Chr	85.443	948	83783	45908	23426	24334	35248	36192
Rm2011-051_Chr	M270-031_Chr	90.758	541	83783	55743	14070	14597	54437	54975
Rm2011-051_Chr	SM11-040_Chr	96.0	375	83783	57171	42418	42792	27966	28339
Rm2011-051_Chr	RU11001-040_Chr	96.0	375	83783	59120	42418	42792	27966	28339
Rm2011-051_Chr	AK83-016_Chr	99.359	312	83783	52890	2917	3228	49713	49402
Rm2011-051_Chr	M162-050_Chr	88.915	433	83783	37256	14074	14503	5026	4597
Rm2011-051_Chr	M270-016_Chr	85.915	71	83783	52173	14209	14278	942	872
Rm2011-051_Chr	M162-016_Chr	85.915	71	83783	53422	10148	10217	52481	52551
RMO17-006_Chr	RMO17-006_Chr	100.0	17426	17426	17426	1	17426	1	17426
RMO17-006_Chr	KH46-006_Chr	88.831	6760	17426	16868	1756	8483	2029	8726
RMO17-008_Chr	RMO17-008_Chr	100.0	14238	14238	14238	1	14238	1	14238
RMO17-008_Chr	AK83-008_Chr	84.315	1256	14238	23119	63	1315	63	1315
RMO17-008_Chr	USDA1106-008_Chr	84.584	1213	14238	20663	64	1274	20598	19388
RMO17-008_Chr	Rm2011-008_Chr	84.628	1210	14238	20663	64	1271	66	1273
RMO17-008_Chr	Rm1021-008_Chr	84.628	1210	14238	20678	64	1271	81	1288
RMO17-027_Chr	RMO17-027_Chr	100.0	45908	45908	45908	1	45908	1	45908
RMO17-027_Chr	M270-030_Chr	95.313	5505	45908	42083	23240	28734	20948	15457
RMO17-027_Chr	AK76_032_Chr	95.462	5267	45908	40286	39750	45004	33411	38671
RMO17-027_Chr	SM11-031_Chr	99.692	2598	45908	54164	33594	36191	43723	41126
RMO17-027_Chr	SM11-011_Chr	99.692	2598	45908	22007	33594	36191	20658	18061
RMO17-027_Chr	RU11001-010_Chr	99.654	2598	45908	50326	33594	36191	11816	9220
RMO17-027_Chr	RU11_001-005_Chr	99.423	2598	45908	8205	33594	36191	1212	3809
RMO17-027_Chr	CCMM-B554-032_Chr	89.743	2408	45908	43292	15697	18087	15442	17847
RMO17-027_Chr	M270-016_Chr	77.614	3386	45908	52173	18778	22129	13663	17002
RMO17-027_Chr	USDA1021-016_Chr	78.102	3224	45908	52859	18943	22129	10170	13341
RMO17-027_Chr	KH35c-039_Chr	76.912	3517	45908	53179	18650	22129	39494	36027
RMO17-027_Chr	AK83-016_Chr	76.444	3532	45908	52890	18650	22129	40007	36540
RMO17-027_Chr	USDA1106-051_Chr	85.443	948	45908	88983	35248	36192	63752	62844
RMO17-027_Chr	Rm2011-051_Chr	85.443	948	45908	83783	35248	36192	23426	24334
RMO17-027_Chr	Rm1021-051_Chr	85.443	948	45908	80205	35248	36192	19848	20756
RMO17-027_Chr	USDA1157_054_SMb	81.921	354	45908	28562	10223	10553	7508	7858
RMO17-027_Chr	CXM1-105_039_Chr	81.073	354	45908	53953	10217	10553	434	783
RMO17-027_Chr	BL225C-030_Chr	85.806	155	45908	51671	9773	9926	10850	11003
RMO17-027_Chr	USDA1157-017_Chr	85.065	154	45908	42489	8702	8854	41010	40857
RMO17-027_Chr	AK555_013_Chr	91.509	106	45908	41244	8746	8851	34796	34692
RMO17-027_Chr	USDA1021-039_Chr	88.333	120	45908	53485	8719	8837	52604	52486
RMO17-027_Chr	KH46-039_Chr	87.719	114	45908	137501	8721	8834	85002	85115
RMO17-027_Chr	M270-031_Chr	83.333	138	45908	55743	8715	8851	55583	55447
RMO17-027_Chr	RMO17-039_Chr	84.348	115	45908	52040	8721	8835	763	877
RMO17-027_Chr	AK21-039_Chr	87.129	101	45908	52989	8743	8842	428	528
RMO17-039_Chr	RMO17-039_Chr	100.0	52040	52040	52040	1	52040	1	52040
RMO17-039_Chr	USDA1021-039_Chr	96.112	11652	52040	53485	16040	27685	36146	24516
RMO17-039_Chr	KH46-039_Chr	93.737	9197	52040	137501	18508	27685	103503	112689
RMO17-039_Chr	USDA1157-039_Chr	95.931	8380	52040	52792	19316	27686	19968	28342
RMO17-039_Chr	AK21-039_Chr	95.374	8388	52040	52989	19316	27685	19135	27502
RMO17-039_Chr	Rm41-039_Chr	94.073	8369	52040	53565	19311	27668	20228	28583
RMO17-039_Chr	CXM1-105_039_Chr	93.848	8387	52040	53953	19316	27668	20299	28663
RMO17-039_Chr	SM11-031_Chr	92.891	8370	52040	54164	19314	27668	31060	22717
RMO17-039_Chr	M270-031_Chr	91.418	8378	52040	55743	19314	27668	31940	23577
RMO17-039_Chr	USDA1021-050_Chr	88.052	7022	52040	48405	7686	14674	35725	28740
RMO17-039_Chr	AK555_039_Chr	93.896	5275	52040	50261	19311	24575	19435	24696
RMO17-039_Chr	AK83-016_Chr	94.227	4157	52040	52890	23556	27696	28941	24787
RMO17-039_Chr	USDA1157_054_SMb	94.789	3435	52040	28562	3483	6917	10556	13986
RMO17-039_Chr	KH35c-039_Chr	91.43	3524	52040	53179	24189	27685	29494	25990
RMO17-039_Chr	BL225C-030_Chr	89.997	3339	52040	51671	11377	14713	17721	21055
RMO17-039_Chr	T073-031_Chr	88.091	3552	52040	55070	38319	41837	15393	11870
RMO17-039_Chr	SM11-017_Chr	89.225	3304	52040	50865	19323	22617	19388	22683
RMO17-039_Chr	T073-030_Chr	85.419	3923	52040	44446	11377	15282	32676	28781
RMO17-039_Chr	RU11001-010_Chr	88.537	3193	52040	50326	8029	11212	14208	17391
RMO17-039_Chr	SM11-030_Chr	91.855	2566	52040	51389	12110	14674	28700	26136
RMO17-039_Chr	Rm41-016_Chr	92.344	2521	52040	51921	5138	7646	48872	46353
RMO17-039_Chr	USDA1157-030_Chr	91.719	2572	52040	51399	12104	14674	22689	25259
RMO17-039_Chr	RU11001-030_Chr	91.777	2566	52040	51249	12110	14674	28701	26137
RMO17-039_Chr	USDA1021-016_Chr	94.342	2280	52040	52859	46813	49088	44257	46534
RMO17-039_Chr	AK83-010_Chr	90.803	2566	52040	48980	12110	14674	31639	29075
RMO17-039_Chr	USDA1157-010_Chr	90.456	2567	52040	50381	12110	14674	35012	32448
RMO17-039_Chr	M162-016_Chr	90.467	2140	52040	53422	5150	7263	50028	47891
RMO17-039_Chr	AK21-021_Chr	88.715	2109	52040	43771	5162	7244	30970	28867
RMO17-039_Chr	AK89_045_Chr	91.105	1855	52040	40779	5063	6916	7628	9482
RMO17-039_Chr	M270-016_Chr	91.176	1768	52040	52173	5150	6917	3042	4809
RMO17-039_Chr	AK555_013_Chr	89.292	1737	52040	41244	5927	7646	31026	29293
RMO17-039_Chr	HM006-030_Chr	92.282	1179	52040	44990	2271	3446	2162	3339
RMO17-039_Chr	RU11001-045_Chr	88.292	1341	52040	33532	5925	7245	2803	4140
RMO17-039_Chr	AK21-030_Chr	86.661	1177	52040	45188	2271	3439	2162	3331
RMO17-039_Chr	M270-034_Chr	84.412	757	52040	42216	41586	42330	13442	12690
RMO17-039_Chr	USDA1157-017_Chr	90.566	477	52040	42489	35483	35955	14181	13706
RMO17-039_Chr	M162-050_Chr	88.413	397	52040	37256	5162	5557	10234	10626
RMO17-039_Chr	B399-008_Chr	84.178	493	52040	38274	2274	2762	32532	32042
RMO17-039_Chr	CCMM-B554-032_Chr	87.368	380	52040	43292	2271	2649	6551	6930
RMO17-039_Chr	AK76_032_Chr	86.979	384	52040	40286	2267	2649	6019	6401
RMO17-039_Chr	M270-018_Chr	88.498	313	52040	39544	4388	4699	5536	5846
RMO17-039_Chr	M162-045_Chr	81.907	409	52040	38614	5150	5557	7999	8406
RMO17-039_Chr	M270-030_Chr	86.667	105	52040	42083	764	868	35885	35781
RMO17-039_Chr	RMO17-027_Chr	84.348	115	52040	45908	763	877	8721	8835
RMO17-039_Chr	HM006-039_Chr	100.0	51	52040	10927	51990	52040	10877	10927
RU11_001-004_Chr	RU11_001-004_Chr	100.0	12876	12876	12876	1	12876	1	12876
RU11_001-005_Chr	RU11_001-005_Chr	100.0	8205	8205	8205	1	8205	1	8205
RU11_001-005_Chr	SM11-031_Chr	99.502	2612	8205	54164	1205	3816	43730	41120
RU11_001-005_Chr	SM11-011_Chr	99.539	2602	8205	22007	1208	3809	20662	18061
RU11_001-005_Chr	RU11001-010_Chr	99.538	2598	8205	50326	1212	3809	11816	9220
RU11_001-005_Chr	RMO17-027_Chr	99.423	2598	8205	45908	1212	3809	33594	36191
RU11_001-005_Chr	USDA1106-051_Chr	85.744	947	8205	88983	2866	3809	63752	62845
RU11_001-005_Chr	Rm2011-051_Chr	85.744	947	8205	83783	2866	3809	23426	24333
RU11_001-005_Chr	Rm1021-051_Chr	85.744	947	8205	80205	2866	3809	19848	20755
RU11001-010_Chr	RU11001-010_Chr	100.0	50326	50326	50326	1	50326	1	50326
RU11001-010_Chr	AK83-010_Chr	97.485	22938	50326	48980	27394	50326	22923	1
RU11001-010_Chr	USDA1157-010_Chr	97.154	22941	50326	50381	27394	50326	22912	1
RU11001-010_Chr	USDA1157-030_Chr	94.026	8922	50326	51399	27376	36289	31390	40292
RU11001-010_Chr	SM11-030_Chr	93.994	8924	50326	51389	27376	36292	20005	11103
RU11001-010_Chr	RU11001-030_Chr	93.983	8924	50326	51249	27376	36292	20006	11104
RU11001-010_Chr	USDA1021-050_Chr	91.679	9013	50326	48405	27376	36361	22629	13668
RU11001-010_Chr	BL225C-030_Chr	91.806	7701	50326	51671	27377	35067	28233	35922
RU11001-010_Chr	AK21-039_Chr	87.05	5359	50326	52989	15740	21082	8686	14005
RU11001-010_Chr	SM11-031_Chr	96.582	3160	50326	54164	17923	21081	39278	36120
RU11001-010_Chr	SM11-011_Chr	99.962	2600	50326	22007	9220	11818	18061	20660
RU11001-010_Chr	RMO17-027_Chr	99.654	2598	50326	45908	9220	11816	36191	33594
RU11001-010_Chr	RU11_001-005_Chr	99.538	2598	50326	8205	9220	11816	3809	1212
RU11001-010_Chr	USDA1021-039_Chr	92.575	3165	50326	53485	17921	21082	41202	38041
RU11001-010_Chr	M270-031_Chr	91.559	3163	50326	55743	17921	21081	40157	36997
RU11001-010_Chr	T073-030_Chr	90.475	3160	50326	44446	17923	21081	32543	29385
RU11001-010_Chr	SM11-017_Chr	87.185	3691	50326	50865	18515	22186	11970	15644
RU11001-010_Chr	KH46-039_Chr	90.101	3162	50326	137501	17923	21081	96031	99189
RU11001-010_Chr	CXM1-105_039_Chr	89.911	3162	50326	53953	17923	21082	12010	15169
RU11001-010_Chr	Rm41-039_Chr	89.324	3166	50326	53565	17917	21080	11928	15091
RU11001-010_Chr	AK555_039_Chr	89.324	3166	50326	50261	17917	21080	11136	14298
RU11001-010_Chr	RMO17-039_Chr	88.537	3193	50326	52040	14208	17391	8029	11212
RU11001-010_Chr	USDA1157-039_Chr	91.191	2577	50326	52792	18508	21081	12729	15302
RU11001-010_Chr	AK83-016_Chr	90.009	2112	50326	52890	11817	13898	48657	46565
RU11001-010_Chr	M162-016_Chr	89.436	2111	50326	53422	11817	13898	49981	47877
RU11001-010_Chr	AK21-021_Chr	88.953	2082	50326	43771	11819	13865	30933	28867
RU11001-010_Chr	T073-031_Chr	88.108	2077	50326	55070	11817	13865	51348	49302
RU11001-010_Chr	USDA1021-016_Chr	88.004	2084	50326	52859	11822	13871	2436	4498
RU11001-010_Chr	Rm41-016_Chr	87.14	2084	50326	51921	11810	13865	48820	46756
RU11001-010_Chr	M270-016_Chr	89.763	1729	50326	52173	11810	13510	3082	4808
RU11001-010_Chr	AK89_045_Chr	89.583	1728	50326	40779	11810	13510	7756	9482
RU11001-010_Chr	RU11001-045_Chr	91.236	1586	50326	33532	12519	14099	2803	4375
RU11001-010_Chr	USDA1157_054_SMb	89.127	1729	50326	28562	11810	13510	12259	13985
RU11001-010_Chr	AK555_013_Chr	87.189	1366	50326	41244	12522	13883	31025	29678
RU11001-010_Chr	M270-018_Chr	90.522	1034	50326	39544	4963	5990	2444	3465
RU11001-010_Chr	KH35c-039_Chr	88.979	989	50326	53179	12525	13512	46727	45740
RU11001-010_Chr	USDA1106-051_Chr	85.744	947	50326	88983	9220	10163	62845	63752
RU11001-010_Chr	Rm2011-051_Chr	85.744	947	50326	83783	9220	10163	24333	23426
RU11001-010_Chr	Rm1021-051_Chr	85.744	947	50326	80205	9220	10163	20755	19848
RU11001-010_Chr	M162-050_Chr	83.516	819	50326	37256	6574	7381	6300	7110
RU11001-010_Chr	AK21-030_Chr	89.247	372	50326	45188	11856	12221	6713	7083
RU11001-010_Chr	B399-008_Chr	81.29	465	50326	38274	7887	8345	34552	34091
RU11001-010_Chr	M162-045_Chr	82.044	362	50326	38614	11817	12177	8046	8406
RU11001-010_Chr	HM006-030_Chr	85.39	308	50326	44990	12226	12521	7013	7318
RU11001-010_Chr	USDA1157-017_Chr	79.655	290	50326	42489	11822	12108	39515	39229
RU11001-010_Chr	CCMM-B554-032_Chr	90.141	142	50326	43292	8730	8867	9891	10030
RU11001-010_Chr	KH46-010_Chr	95.833	48	50326	13240	11	57	13240	13193
RU11001-010_Chr	M162-010_Chr	97.297	37	50326	17566	22	57	17566	17530
RU11001-010_Chr	GR4-010_Chr	97.297	37	50326	12680	22	57	12680	12644
RU11001-026_Chr	RU11001-026_Chr	100.0	42581	42581	42581	1	42581	1	42581
RU11001-026_Chr	AK21-026_Chr	97.092	16405	42581	43338	12244	28640	31068	14666
RU11001-030_Chr	RU11001-030_Chr	100.0	51249	51249	51249	1	51249	1	51249
RU11001-030_Chr	SM11-030_Chr	99.979	32782	51249	51389	1	32782	1	32781
RU11001-030_Chr	USDA1157-030_Chr	99.668	32786	51249	51399	1	32782	51398	18614
RU11001-030_Chr	AK83-010_Chr	94.427	20007	51249	48980	11104	31099	14035	34037
RU11001-030_Chr	USDA1021-050_Chr	92.147	17701	51249	48405	11104	28757	13737	31360
RU11001-030_Chr	USDA1157-010_Chr	94.42	11130	51249	50381	11104	22225	14020	25148
RU11001-030_Chr	RU11001-010_Chr	93.992	8921	51249	50326	11107	20006	36289	27376
RU11001-030_Chr	BL225C-030_Chr	90.284	10159	51249	51671	10985	21099	37255	27137
RU11001-030_Chr	SM11-017_Chr	91.458	6462	51249	50865	24705	31151	15971	9527
RU11001-030_Chr	RU11001-045_Chr	96.499	3713	51249	33532	29071	32782	8079	4368
RU11001-030_Chr	AK21-021_Chr	99.857	2798	51249	43771	46864	49661	36172	38969
RU11001-030_Chr	AK83-008_Chr	99.68	2810	51249	23119	46857	49665	5066	2257
RU11001-030_Chr	SM11-011_Chr	99.607	2799	51249	22007	46864	49661	1853	4650
RU11001-030_Chr	RMO17-039_Chr	91.719	2572	51249	52040	26137	28707	14674	12104
RU11001-030_Chr	USDA1157-039_Chr	86.226	3209	51249	52792	26136	29333	15302	12111
RU11001-030_Chr	AK21-039_Chr	88.663	2514	51249	52989	32871	35366	6467	3972
RU11001-030_Chr	USDA1021-039_Chr	89.961	2311	51249	53485	33062	35366	46740	49042
RU11001-030_Chr	KH46-039_Chr	87.239	2586	51249	137501	26136	28713	99189	96618
RU11001-030_Chr	M270-031_Chr	87.306	2576	51249	55743	26136	28701	36997	39556
RU11001-030_Chr	HM006-030_Chr	93.811	1939	51249	44990	6651	8587	38331	36397
RU11001-030_Chr	CXM1-105_039_Chr	87.027	2590	51249	53953	26135	28713	15169	12597
RU11001-030_Chr	SM11-031_Chr	87.007	2586	51249	54164	26136	28713	36120	38691
RU11001-030_Chr	T073-030_Chr	86.607	2591	51249	44446	26136	28714	29385	31957
RU11001-030_Chr	Rm41-039_Chr	86.211	2589	51249	53565	26137	28714	15091	12520
RU11001-030_Chr	AK555_039_Chr	86.211	2589	51249	50261	26137	28714	14298	11727
RU11001-030_Chr	AK21-030_Chr	95.091	1589	51249	45188	49662	51249	1588	1
RU11001-030_Chr	KH35c-039_Chr	90.33	1727	51249	53179	33216	34941	45745	47470
RU11001-030_Chr	KH35c-030_Chr	93.097	1521	51249	8955	49731	51249	7435	8955
RU11001-030_Chr	AK83-016_Chr	92.302	1364	51249	52890	32835	34198	46562	47922
RU11001-030_Chr	M162-016_Chr	89.906	1377	51249	53422	32835	34198	47874	49247
RU11001-030_Chr	USDA1021-016_Chr	88.665	1341	51249	52859	32870	34198	4493	3169
RU11001-030_Chr	AK555_013_Chr	88.253	1362	51249	41244	32853	34198	29678	31022
RU11001-030_Chr	M270-018_Chr	96.0	975	51249	39544	37499	38469	2245	1273
RU11001-030_Chr	Rm41-016_Chr	87.583	1361	51249	51921	32848	34196	46734	48076
RU11001-030_Chr	T073-031_Chr	86.921	1361	51249	55070	32848	34196	49280	50611
RU11001-030_Chr	USDA1157_054_SMb	91.658	983	51249	28562	33216	34198	13982	13000
RU11001-030_Chr	M270-016_Chr	91.048	983	51249	52173	33216	34198	4805	3823
RU11001-030_Chr	AK89_045_Chr	89.712	972	51249	40779	33227	34198	9468	8497
RU11001-030_Chr	M162-050_Chr	85.984	742	51249	37256	37807	38547	7039	6302
RU11001-030_Chr	B399-008_Chr	86.607	336	51249	38274	35028	35362	30543	30877
RU11001-030_Chr	M162-045_Chr	81.34	418	51249	38614	34950	35366	8415	7999
RU11001-030_Chr	USDA1157-017_Chr	79.592	343	51249	42489	35028	35366	39229	39567
RU11001-030_Chr	KH46-010_Chr	93.617	47	51249	13240	43477	43522	13194	13240
RU11001-040_Chr	RU11001-040_Chr	100.0	59120	59120	59120	1	59120	1	59120
RU11001-040_Chr	SM11-040_Chr	99.959	34444	59120	57171	1	34444	1	34444
RU11001-040_Chr	USDA1106-051_Chr	95.767	378	59120	88983	27966	28342	44760	44383
RU11001-040_Chr	Rm2011-051_Chr	96.0	375	59120	83783	27966	28339	42418	42792
RU11001-040_Chr	Rm1021-051_Chr	96.0	375	59120	80205	27966	28339	38840	39214
RU11001-040_Chr	M270-016_Chr	80.319	188	59120	52173	45902	46088	37423	37609
RU11001-045_Chr	RU11001-045_Chr	100.0	33532	33532	33532	1	33532	1	33532
RU11001-045_Chr	USDA1157-030_Chr	94.648	5288	33532	51399	2809	8079	17052	22325
RU11001-045_Chr	SM11-030_Chr	94.648	5288	33532	51389	2809	8079	34343	29070
RU11001-045_Chr	RU11001-030_Chr	96.499	3713	33532	51249	4368	8079	32782	29071
RU11001-045_Chr	AK83-010_Chr	95.432	1992	33532	48980	6051	8039	34037	32049
RU11001-045_Chr	USDA1021-050_Chr	93.904	2034	33532	48405	6008	8039	33841	31810
RU11001-045_Chr	USDA1157-010_Chr	92.905	2072	33532	50381	6008	8078	37453	35383
RU11001-045_Chr	SM11-017_Chr	93.304	2046	33532	50865	5999	8039	9527	11567
RU11001-045_Chr	USDA1157-039_Chr	89.325	2089	33532	52792	4411	6496	8718	10802
RU11001-045_Chr	SM11-031_Chr	90.484	1776	33532	54164	2019	3794	47385	45623
RU11001-045_Chr	RU11001-010_Chr	91.23	1585	33532	50326	2803	4375	12519	14099
RU11001-045_Chr	AK21-039_Chr	81.269	2664	33532	52989	5999	8648	8683	11308
RU11001-045_Chr	M162-016_Chr	89.985	1378	33532	53422	2803	4172	49253	47877
RU11001-045_Chr	KH46-039_Chr	89.925	1340	33532	137501	2803	4139	90164	91492
RU11001-045_Chr	AK21-021_Chr	89.843	1339	33532	43771	2803	4139	30201	28867
RU11001-045_Chr	AK83-016_Chr	89.213	1372	33532	52890	2806	4172	47925	46565
RU11001-045_Chr	USDA1021-016_Chr	89.45	1346	33532	52859	2803	4145	3163	4498
RU11001-045_Chr	M270-031_Chr	89.376	1346	33532	55743	2803	4145	48771	47441
RU11001-045_Chr	RMO17-039_Chr	88.292	1341	33532	52040	2803	4140	5925	7245
RU11001-045_Chr	CXM1-105_039_Chr	88.235	1343	33532	53953	2806	4138	6256	7585
RU11001-045_Chr	Rm41-016_Chr	88.099	1336	33532	51921	2807	4139	48081	46756
RU11001-045_Chr	AK555_013_Chr	87.803	1361	33532	41244	2806	4157	31025	29678
RU11001-045_Chr	M270-016_Chr	95.161	992	33532	52173	2803	3794	3817	4808
RU11001-045_Chr	T073-031_Chr	87.734	1337	33532	55070	2807	4139	50616	49302
RU11001-045_Chr	Rm41-039_Chr	86.398	1338	33532	53565	2807	4140	5826	7140
RU11001-045_Chr	AK555_039_Chr	86.398	1338	33532	50261	2807	4140	5034	6348
RU11001-045_Chr	M270-018_Chr	90.102	1081	33532	39544	25293	26370	31851	32921
RU11001-045_Chr	KH35c-039_Chr	90.789	988	33532	53179	2809	3796	46727	45740
RU11001-045_Chr	USDA1021-039_Chr	87.055	1151	33532	53485	2809	3957	47874	46739
RU11001-045_Chr	AK89_045_Chr	89.819	992	33532	40779	2803	3794	8491	9482
RU11001-045_Chr	USDA1157_054_SMb	89.214	992	33532	28562	2803	3794	12994	13985
RU11001-045_Chr	BL225C-030_Chr	81.032	659	33532	51671	5843	6496	15763	16416
RU11001-045_Chr	T073-030_Chr	87.76	384	33532	44446	6114	6496	34363	33981
RU11001-045_Chr	AK21-030_Chr	87.387	333	33532	45188	2095	2427	6713	7043
RU11001-045_Chr	M162-045_Chr	80.523	421	33532	38614	2009	2428	7999	8416
RU11001-045_Chr	Rm41-013_Chr	86.861	137	33532	14221	31539	31674	1851	1715
RU11001-045_Chr	HM006-030_Chr	93.939	66	33532	44990	4219	4284	8467	8532
RU11001-045_Chr	GR4-045_Chr	98.182	55	33532	11620	1	55	11616	11563
SM11-011_Chr	SM11-011_Chr	100.0	22007	22007	22007	1	22007	1	22007
SM11-011_Chr	USDA1157-030_Chr	99.607	2799	22007	51399	1853	4650	4386	1589
SM11-011_Chr	SM11-030_Chr	99.607	2799	22007	51389	1853	4650	47004	49801
SM11-011_Chr	RU11001-030_Chr	99.607	2799	22007	51249	1853	4650	46864	49661
SM11-011_Chr	AK21-021_Chr	99.464	2800	22007	43771	1853	4651	36172	38970
SM11-011_Chr	AK83-008_Chr	99.393	2799	22007	23119	1853	4650	5059	2262
SM11-011_Chr	SM11-031_Chr	100.0	2602	22007	54164	18061	20662	41126	43727
SM11-011_Chr	RU11001-010_Chr	99.962	2600	22007	50326	18061	20660	9220	11818
SM11-011_Chr	RMO17-027_Chr	99.692	2598	22007	45908	18061	20658	36191	33594
SM11-011_Chr	RU11_001-005_Chr	99.539	2602	22007	8205	18061	20662	3809	1208
SM11-011_Chr	USDA1106-051_Chr	85.714	952	22007	88983	18056	19004	62841	63752
SM11-011_Chr	Rm2011-051_Chr	85.714	952	22007	83783	18056	19004	24337	23426
SM11-011_Chr	Rm1021-051_Chr	85.714	952	22007	80205	18056	19004	20759	19848
SM11-011_Chr	AK555_013_Chr	75.8	1624	22007	41244	7722	9324	24514	22909
SM11-011_Chr	AK76_032_Chr	83.777	826	22007	40286	4645	5452	2493	3310
SM11-011_Chr	CCMM-B554-032_Chr	86.239	436	22007	43292	4645	5071	2523	2955
SM11-011_Chr	M270-030_Chr	88.127	379	22007	42083	4651	5023	40544	40176
SM11-011_Chr	M270-011_Chr	98.148	54	22007	18082	3	56	18082	18030
SM11-017_Chr	SM11-017_Chr	100.0	50865	50865	50865	1	50865	1	50865
SM11-017_Chr	AK83-010_Chr	93.741	7461	50865	48980	8195	15644	35421	27969
SM11-017_Chr	USDA1157-010_Chr	94.172	5954	50865	50381	9105	15055	37884	31933
SM11-017_Chr	USDA1157-030_Chr	91.459	6463	50865	51399	9527	15971	20245	26691
SM11-017_Chr	SM11-030_Chr	91.39	6481	50865	51389	9536	15998	31141	24677
SM11-017_Chr	RU11001-030_Chr	91.39	6481	50865	51249	9536	15998	31142	24678
SM11-017_Chr	KH46-039_Chr	91.111	4241	50865	137501	15037	19277	99295	103529
SM11-017_Chr	M270-034_Chr	89.48	4097	50865	42216	42453	46535	9840	5755
SM11-017_Chr	USDA1021-050_Chr	89.2	4000	50865	48405	11970	15957	31311	27337
SM11-017_Chr	CXM1-105_039_Chr	91.181	3311	50865	53953	19376	22683	20294	23601
SM11-017_Chr	M270-031_Chr	90.312	3334	50865	55743	19360	22687	31958	28632
SM11-017_Chr	SM11-031_Chr	95.511	2651	50865	54164	15037	17687	36013	33366
SM11-017_Chr	USDA1021-039_Chr	96.626	2549	50865	53485	15037	17585	37935	35387
SM11-017_Chr	Rm41-039_Chr	96.43	2549	50865	53565	15037	17585	15706	18248
SM11-017_Chr	AK555_039_Chr	96.43	2549	50865	50261	15037	17585	14913	17455
SM11-017_Chr	USDA1157-039_Chr	89.318	3342	50865	52792	19347	22683	19935	23270
SM11-017_Chr	RU11001-010_Chr	87.178	3689	50865	50326	11970	15644	18515	22186
SM11-017_Chr	AK83-016_Chr	93.727	2774	50865	52890	35836	38600	16149	13382
SM11-017_Chr	AK21-039_Chr	89.194	3313	50865	52989	19376	22683	19130	22437
SM11-017_Chr	RMO17-039_Chr	89.225	3304	50865	52040	19388	22683	19323	22617
SM11-017_Chr	BL225C-030_Chr	90.585	2581	50865	51671	11962	14541	18442	21017
SM11-017_Chr	RU11001-045_Chr	93.304	2046	50865	33532	9527	11567	5999	8039
SM11-017_Chr	Rm41-016_Chr	90.489	2292	50865	51921	40221	42490	11021	8749
SM11-017_Chr	USDA1021-016_Chr	89.978	2305	50865	52859	40211	42490	40643	42926
SM11-017_Chr	M162-016_Chr	81.563	3455	50865	53422	43122	46535	9675	6247
SM11-017_Chr	T073-030_Chr	86.128	2588	50865	44446	11962	14542	31955	29385
SM11-017_Chr	USDA1157-017_Chr	97.36	1553	50865	42489	49313	50865	1553	1
SM11-017_Chr	T073-031_Chr	89.036	2043	50865	55070	33757	35795	20504	18479
SM11-017_Chr	KH35c-039_Chr	89.515	1774	50865	53179	4840	6600	47506	45740
SM11-017_Chr	AK21-021_Chr	89.427	1343	50865	43771	5613	6953	30195	28864
SM11-017_Chr	AK555_013_Chr	86.726	1356	50865	41244	5613	6961	31022	29685
SM11-017_Chr	AK89_045_Chr	90.365	986	50865	40779	5613	6598	8497	9482
SM11-017_Chr	USDA1157_054_SMb	89.351	986	50865	28562	5613	6598	13000	13985
SM11-017_Chr	B399-008_Chr	81.752	1507	50865	38274	1552	3048	33048	31554
SM11-017_Chr	M270-016_Chr	88.641	986	50865	52173	5613	6598	3823	4808
SM11-017_Chr	AK21-030_Chr	85.714	1008	50865	45188	1554	2559	1651	2656
SM11-017_Chr	HM006-030_Chr	84.158	1010	50865	44990	1554	2559	1651	2656
SM11-017_Chr	M270-030_Chr	85.714	910	50865	42083	1536	2444	35883	34975
SM11-017_Chr	CCMM-B554-032_Chr	85.699	909	50865	43292	1536	2444	6022	6930
SM11-017_Chr	AK76_032_Chr	84.725	910	50865	40286	1536	2444	5492	6401
SM11-017_Chr	M270-018_Chr	87.049	610	50865	39544	32501	33106	30552	31151
SM11-017_Chr	AK83-040_Chr	79.159	547	50865	45521	32663	33200	33483	32963
SM11-017_Chr	CCMM-B554-021_Chr	82.173	359	50865	42170	47595	47950	4540	4184
SM11-017_Chr	HM006-046_Chr	84.663	163	50865	41008	32497	32659	25911	26073
SM11-017_Chr	HM006-017_Chr	90.385	104	50865	40822	32502	32604	15457	15355
SM11-018_Chr	SM11-018_Chr	100.0	18015	18015	18015	1	18015	1	18015
SM11-018_Chr	USDA1021-013_SMb	83.766	4466	18015	20321	8383	12811	10248	14678
SM11-018_Chr	M162-013_Chr	83.453	4460	18015	17624	8381	12810	9332	13754
SM11-030_Chr	SM11-030_Chr	100.0	51389	51389	51389	1	51389	1	51389
SM11-030_Chr	USDA1157-030_Chr	99.759	51400	51389	51399	1	51389	51398	1
SM11-030_Chr	RU11001-030_Chr	99.979	32782	51389	51249	1	32781	1	32782
SM11-030_Chr	AK83-010_Chr	94.452	20007	51389	48980	11103	31098	14035	34037
SM11-030_Chr	USDA1021-050_Chr	92.176	17701	51389	48405	11103	28756	13737	31360
SM11-030_Chr	USDA1157-010_Chr	94.447	11130	51389	50381	11103	22224	14020	25148
SM11-030_Chr	RU11001-010_Chr	94.003	8921	51389	50326	11106	20005	36289	27376
SM11-030_Chr	BL225C-030_Chr	90.314	10159	51389	51671	10984	21098	37255	27137
SM11-030_Chr	SM11-017_Chr	91.458	6462	51389	50865	24704	31150	15971	9527
SM11-030_Chr	RU11001-045_Chr	94.648	5288	51389	33532	29070	34343	8079	2809
SM11-030_Chr	AK21-021_Chr	99.857	2798	51389	43771	47004	49801	36172	38969
SM11-030_Chr	AK83-008_Chr	99.68	2810	51389	23119	46997	49805	5066	2257
SM11-030_Chr	SM11-011_Chr	99.607	2799	51389	22007	47004	49801	1853	4650
SM11-030_Chr	RMO17-039_Chr	91.796	2572	51389	52040	26136	28706	14674	12104
SM11-030_Chr	USDA1157-039_Chr	86.289	3209	51389	52792	26135	29332	15302	12111
SM11-030_Chr	AK21-039_Chr	88.663	2514	51389	52989	33016	35511	6467	3972
SM11-030_Chr	USDA1021-039_Chr	89.961	2311	51389	53485	33207	35511	46740	49042
SM11-030_Chr	KH46-039_Chr	87.316	2586	51389	137501	26135	28712	99189	96618
SM11-030_Chr	M270-031_Chr	87.306	2576	51389	55743	26135	28700	36997	39556
SM11-030_Chr	HM006-030_Chr	93.811	1939	51389	44990	6650	8586	38331	36397
SM11-030_Chr	CXM1-105_039_Chr	87.104	2590	51389	53953	26134	28712	15169	12597
SM11-030_Chr	SM11-031_Chr	87.046	2586	51389	54164	26135	28712	36120	38691
SM11-030_Chr	T073-030_Chr	86.607	2591	51389	44446	26135	28713	29385	31957
SM11-030_Chr	Rm41-039_Chr	86.288	2589	51389	53565	26136	28713	15091	12520
SM11-030_Chr	AK555_039_Chr	86.288	2589	51389	50261	26136	28713	14298	11727
SM11-030_Chr	AK21-030_Chr	95.091	1589	51389	45188	49802	51389	1588	1
SM11-030_Chr	KH35c-039_Chr	90.33	1727	51389	53179	33361	35086	45745	47470
SM11-030_Chr	KH35c-030_Chr	93.097	1521	51389	8955	49871	51389	7435	8955
SM11-030_Chr	AK83-016_Chr	92.302	1364	51389	52890	32980	34343	46562	47922
SM11-030_Chr	M162-016_Chr	89.906	1377	51389	53422	32980	34343	47874	49247
SM11-030_Chr	USDA1021-016_Chr	88.665	1341	51389	52859	33015	34343	4493	3169
SM11-030_Chr	AK555_013_Chr	88.253	1362	51389	41244	32998	34343	29678	31022
SM11-030_Chr	M270-018_Chr	96.103	975	51389	39544	37643	38614	2245	1273
SM11-030_Chr	Rm41-016_Chr	87.583	1361	51389	51921	32993	34341	46734	48076
SM11-030_Chr	T073-031_Chr	86.921	1361	51389	55070	32993	34341	49280	50611
SM11-030_Chr	USDA1157_054_SMb	91.658	983	51389	28562	33361	34343	13982	13000
SM11-030_Chr	M270-016_Chr	91.048	983	51389	52173	33361	34343	4805	3823
SM11-030_Chr	AK89_045_Chr	89.712	972	51389	40779	33372	34343	9468	8497
SM11-030_Chr	M162-050_Chr	85.984	742	51389	37256	37952	38692	7039	6302
SM11-030_Chr	B399-008_Chr	86.607	336	51389	38274	35173	35507	30543	30877
SM11-030_Chr	M162-045_Chr	81.34	418	51389	38614	35095	35511	8415	7999
SM11-030_Chr	USDA1157-017_Chr	79.592	343	51389	42489	35173	35511	39229	39567
SM11-030_Chr	KH46-010_Chr	93.617	47	51389	13240	43617	43662	13194	13240
SM11-031_Chr	SM11-031_Chr	100.0	54164	54164	54164	1	54164	1	54164
SM11-031_Chr	M270-031_Chr	93.244	21802	54164	55743	17675	39411	18535	40289
SM11-031_Chr	USDA1157-039_Chr	92.55	8523	54164	52792	22717	31203	28324	19819
SM11-031_Chr	RMO17-039_Chr	92.882	8373	54164	52040	22717	31063	27668	19311
SM11-031_Chr	USDA1021-039_Chr	92.654	8399	54164	53485	22699	31068	24515	32899
SM11-031_Chr	AK21-039_Chr	92.251	8401	54164	52989	22699	31056	27503	19137
SM11-031_Chr	CXM1-105_039_Chr	91.264	8413	54164	53953	22699	31056	28681	20301
SM11-031_Chr	Rm41-039_Chr	90.79	8426	54164	53565	22696	31089	28603	20202
SM11-031_Chr	KH46-039_Chr	90.62	8390	54164	137501	22717	31068	112672	104304
SM11-031_Chr	AK83-016_Chr	95.631	4417	54164	52890	17675	22089	19617	24031
SM11-031_Chr	AK555_039_Chr	90.113	5300	54164	50261	25811	31089	24696	19409
SM11-031_Chr	T073-030_Chr	91.351	4983	54164	44446	36120	41097	29385	34363
SM11-031_Chr	BL225C-030_Chr	87.809	5012	54164	51671	36121	41115	21017	16016
SM11-031_Chr	RU11001-010_Chr	96.582	3160	54164	50326	36120	39278	21081	17923
SM11-031_Chr	SM11-011_Chr	100.0	2602	54164	22007	41126	43727	18061	20662
SM11-031_Chr	RMO17-027_Chr	99.692	2598	54164	45908	41126	43723	36191	33594
SM11-031_Chr	RU11_001-005_Chr	99.502	2612	54164	8205	41120	43730	3816	1205
SM11-031_Chr	USDA1157-017_Chr	96.283	2583	54164	42489	4973	7552	3422	6003
SM11-031_Chr	SM11-017_Chr	95.511	2651	54164	50865	33366	36013	17687	15037
SM11-031_Chr	KH35c-039_Chr	88.601	3509	54164	53179	22717	26190	26007	29487
SM11-031_Chr	M270-018_Chr	95.867	2250	54164	39544	50231	52479	5738	3493
SM11-031_Chr	M162-050_Chr	89.702	2923	54164	37256	50812	53681	8485	5624
SM11-031_Chr	USDA1021-050_Chr	86.509	3291	54164	48405	36120	39395	28739	32020
SM11-031_Chr	M270-016_Chr	92.241	2294	54164	52173	7926	10207	42254	39972
SM11-031_Chr	T073-031_Chr	86.295	2999	54164	55070	22717	25678	28985	31954
SM11-031_Chr	SM11-030_Chr	87.051	2587	54164	51389	36120	38691	26135	28712
SM11-031_Chr	USDA1157-030_Chr	87.012	2587	54164	51399	36120	38691	25260	22683
SM11-031_Chr	RU11001-030_Chr	87.012	2587	54164	51249	36120	38691	26136	28713
SM11-031_Chr	AK83-010_Chr	86.628	2580	54164	48980	36120	38686	29074	31646
SM11-031_Chr	USDA1157-010_Chr	86.483	2582	54164	50381	36120	38686	32447	35019
SM11-031_Chr	RU11001-045_Chr	90.484	1776	54164	33532	45623	47385	3794	2019
SM11-031_Chr	USDA1157_054_SMb	93.134	1340	54164	28562	45278	46614	14333	12994
SM11-031_Chr	M162-016_Chr	97.022	1108	54164	53422	14168	15273	18437	19540
SM11-031_Chr	AK83-040_Chr	95.906	1148	54164	45521	51010	52156	28604	29751
SM11-031_Chr	AK21-021_Chr	92.137	992	54164	43771	45623	46614	29210	30201
SM11-031_Chr	AK89_045_Chr	90.927	992	54164	40779	45623	46614	9482	8491
SM11-031_Chr	Rm41-016_Chr	90.763	996	54164	51921	45616	46610	47086	48081
SM11-031_Chr	USDA1021-016_Chr	90.423	992	54164	52859	45623	46614	4154	3163
SM11-031_Chr	AK555_013_Chr	89.687	989	54164	41244	45623	46611	30037	31025
SM11-031_Chr	USDA1106-051_Chr	85.744	947	54164	88983	41126	42069	62845	63752
SM11-031_Chr	Rm2011-051_Chr	85.744	947	54164	83783	41126	42069	24333	23426
SM11-031_Chr	Rm1021-051_Chr	85.744	947	54164	80205	41126	42069	20755	19848
SM11-031_Chr	M270-034_Chr	91.311	656	54164	42216	11761	12411	12792	13442
SM11-031_Chr	AK21-030_Chr	90.691	333	54164	45188	46977	47309	7043	6713
SM11-031_Chr	B399-008_Chr	88.11	328	54164	38274	47057	47383	30543	30869
SM11-031_Chr	M162-045_Chr	80.769	416	54164	38614	46976	47389	8416	8005
SM11-031_Chr	CCMM-B554-021_Chr	91.703	229	54164	42170	2237	2464	3114	3341
SM11-031_Chr	M270-030_Chr	82.581	310	54164	42083	53703	54010	35590	35898
SM11-031_Chr	HM006-046_Chr	90.099	101	54164	41008	18426	18526	26007	25909
SM11-040_Chr	SM11-040_Chr	100.0	57171	57171	57171	1	57171	1	57171
SM11-040_Chr	RU11001-040_Chr	99.959	34444	57171	59120	1	34444	1	34444
SM11-040_Chr	USDA1106-051_Chr	95.767	378	57171	88983	27966	28342	44760	44383
SM11-040_Chr	Rm2011-051_Chr	96.0	375	57171	83783	27966	28339	42418	42792
SM11-040_Chr	Rm1021-051_Chr	96.0	375	57171	80205	27966	28339	38840	39214
SM11-040_Chr	M270-016_Chr	80.319	188	57171	52173	43953	44139	37423	37609
T073-030_Chr	T073-030_Chr	100.0	44446	44446	44446	1	44446	1	44446
T073-030_Chr	SM11-031_Chr	91.351	4983	44446	54164	29385	34363	36120	41097
T073-030_Chr	BL225C-030_Chr	88.148	5037	44446	51671	29350	34369	21055	16028
T073-030_Chr	M270-031_Chr	91.486	3312	44446	55743	29373	32676	36984	40289
T073-030_Chr	CXM1-105_039_Chr	90.862	3294	44446	53953	29385	32672	15168	11881
T073-030_Chr	USDA1021-039_Chr	90.656	3307	44446	53485	29373	32673	38029	41330
T073-030_Chr	AK21-039_Chr	91.625	3164	44446	52989	29385	32545	14004	10844
T073-030_Chr	Rm41-039_Chr	90.759	3160	44446	53565	29386	32543	15091	11934
T073-030_Chr	AK555_039_Chr	90.759	3160	44446	50261	29386	32543	14298	11142
T073-030_Chr	KH46-039_Chr	89.655	3306	44446	137501	29373	32672	99201	95902
T073-030_Chr	RU11001-010_Chr	90.478	3161	44446	50326	29385	32543	21081	17923
T073-030_Chr	RMO17-039_Chr	85.427	3925	44446	52040	28781	32676	15282	11377
T073-030_Chr	USDA1157-039_Chr	91.781	2555	44446	52792	29385	31938	15302	12749
T073-030_Chr	USDA1021-050_Chr	86.117	3299	44446	48405	29385	32666	28739	32026
T073-030_Chr	HM006-030_Chr	87.848	2872	44446	44990	4337	7188	41046	38185
T073-030_Chr	USDA1157-030_Chr	86.602	2590	44446	51399	29385	31957	25260	22682
T073-030_Chr	SM11-030_Chr	86.602	2590	44446	51389	29385	31957	26135	28713
T073-030_Chr	RU11001-030_Chr	86.602	2590	44446	51249	29385	31957	26136	28714
T073-030_Chr	AK83-010_Chr	86.36	2588	44446	48980	29385	31955	29074	31654
T073-030_Chr	SM11-017_Chr	86.128	2588	44446	50865	29385	31955	14542	11962
T073-030_Chr	USDA1157-010_Chr	85.632	2589	44446	50381	29385	31955	32447	35027
T073-030_Chr	AK21-030_Chr	87.591	1781	44446	45188	4337	6101	40886	39118
T073-030_Chr	USDA1157_054_SMb	83.869	1928	44446	28562	38153	40068	10264	8349
T073-030_Chr	AK555_013_Chr	85.066	1674	44446	41244	38405	40065	33131	34791
T073-030_Chr	KH35c-030_Chr	82.896	1485	44446	8955	42968	44446	7477	8955
T073-030_Chr	M270-030_Chr	89.588	874	44446	42083	38241	39110	32999	33864
T073-030_Chr	Rm41-016_Chr	86.1	1000	44446	51921	39071	40068	50638	51636
T073-030_Chr	B399-008_Chr	86.221	987	44446	38274	39072	40053	32042	33024
T073-030_Chr	AK89_045_Chr	87.9	876	44446	40779	37024	37896	8502	7628
T073-030_Chr	AK76_032_Chr	90.995	744	44446	40286	38370	39110	8250	7512
T073-030_Chr	USDA1157-017_Chr	84.232	1002	44446	42489	39071	40068	39964	40962
T073-030_Chr	USDA1021-016_Chr	86.517	890	44446	52859	37024	37904	3174	2288
T073-030_Chr	T073-031_Chr	87.916	811	44446	55070	37024	37830	50608	51413
T073-030_Chr	CCMM-B554-032_Chr	90.537	708	44446	43292	38406	39110	8744	8042
T073-030_Chr	M162-016_Chr	87.31	788	44446	53422	37024	37810	49242	50028
T073-030_Chr	AK21-021_Chr	86.625	800	44446	43771	37024	37814	30190	30986
T073-030_Chr	M270-016_Chr	87.858	733	44446	52173	37083	37814	3769	3038
T073-030_Chr	AK83-016_Chr	86.216	798	44446	52890	37024	37814	47917	48708
T073-030_Chr	RU11001-045_Chr	87.436	390	44446	33532	33981	34369	6496	6108
T073-030_Chr	M162-050_Chr	87.267	322	44446	37256	37478	37798	10554	10234
T073-030_Chr	M162-045_Chr	79.341	334	44446	38614	37478	37810	8331	7999
T073-031_Chr	T073-031_Chr	100.0	55070	55070	55070	1	55070	1	55070
T073-031_Chr	CXM1-105_039_Chr	91.657	4387	55070	53953	11839	16198	43755	39404
T073-031_Chr	USDA1157-039_Chr	90.172	4121	55070	52792	11301	15393	40878	36788
T073-031_Chr	USDA1021-016_Chr	92.123	3618	55070	52859	3996	7602	46532	42921
T073-031_Chr	KH35c-039_Chr	93.244	2990	55070	53179	28968	31954	25990	28976
T073-031_Chr	USDA1021-039_Chr	91.813	3127	55070	53485	11441	14554	11848	14956
T073-031_Chr	KH46-039_Chr	94.198	2775	55070	137501	48652	51413	92138	89369
T073-031_Chr	RMO17-039_Chr	88.098	3554	55070	52040	11870	15393	41837	38319
T073-031_Chr	AK555_039_Chr	93.672	2655	55070	50261	13544	16187	38915	36269
T073-031_Chr	Rm41-016_Chr	92.548	2751	55070	51921	48670	51406	46128	48872
T073-031_Chr	Rm41-039_Chr	88.729	2990	55070	53565	28985	31954	28583	25621
T073-031_Chr	AK83-016_Chr	88.265	2991	55070	52890	28990	31954	24820	27787
T073-031_Chr	SM11-031_Chr	86.295	2999	55070	54164	28985	31954	22717	25678
T073-031_Chr	M270-031_Chr	85.875	3016	55070	55743	28985	31954	23577	26548
T073-031_Chr	M162-016_Chr	90.392	2144	55070	53422	49280	51395	47887	50028
T073-031_Chr	M270-016_Chr	89.438	2225	55070	52173	5066	7280	45228	43014
T073-031_Chr	AK555_013_Chr	91.197	2022	55070	41244	48612	50616	29007	31024
T073-031_Chr	AK21-021_Chr	89.345	2121	55070	43771	49302	51395	28867	30982
T073-031_Chr	USDA1157_054_SMb	92.793	1790	55070	28562	49628	51413	13986	12199
T073-031_Chr	AK21-039_Chr	90.663	1960	55070	52989	48670	50611	7097	5142
T073-031_Chr	AK89_045_Chr	92.291	1790	55070	40779	49629	51415	9482	7694
T073-031_Chr	SM11-017_Chr	89.036	2043	55070	50865	18479	20504	35795	33757
T073-031_Chr	RU11001-010_Chr	88.108	2077	55070	50326	49302	51348	13865	11817
T073-031_Chr	HM006-030_Chr	86.479	1701	55070	44990	52440	54134	3349	1655
T073-031_Chr	AK83-010_Chr	88.864	1338	55070	48980	49300	50616	36158	37492
T073-031_Chr	USDA1021-050_Chr	88.831	1334	55070	48405	49300	50611	36441	37760
T073-031_Chr	RU11001-045_Chr	87.734	1337	55070	33532	49302	50616	4139	2807
T073-031_Chr	USDA1157-030_Chr	86.921	1361	55070	51399	49280	50611	18402	17054
T073-031_Chr	SM11-030_Chr	86.921	1361	55070	51389	49280	50611	32993	34341
T073-031_Chr	RU11001-030_Chr	86.921	1361	55070	51249	49280	50611	32848	34196
T073-031_Chr	AK21-030_Chr	82.742	1692	55070	45188	52457	54134	3331	1655
T073-031_Chr	M270-034_Chr	88.792	1151	55070	42216	14719	15863	14007	15142
T073-031_Chr	USDA1157-010_Chr	90.091	989	55070	50381	49629	50616	39509	40496
T073-031_Chr	T073-030_Chr	87.916	811	55070	44446	50608	51413	37024	37830
T073-031_Chr	USDA1157-017_Chr	89.714	525	55070	42489	19262	19783	13663	14184
T073-031_Chr	AK76_032_Chr	78.587	920	55070	40286	53239	54149	6410	5499
T073-031_Chr	BL225C-030_Chr	82.212	669	55070	51671	12541	13208	41125	40458
T073-031_Chr	M270-030_Chr	78.011	905	55070	42083	53239	54131	34966	35859
T073-031_Chr	M162-050_Chr	88.722	399	55070	37256	50988	51385	10626	10232
T073-031_Chr	B399-008_Chr	89.091	330	55070	38274	51057	51385	30543	30871
T073-031_Chr	M270-018_Chr	87.423	326	55070	39544	51766	52089	5846	5524
T073-031_Chr	M162-045_Chr	82.278	395	55070	38614	50988	51382	8406	8012
T073-031_Chr	CCMM-B554-032_Chr	90.789	152	55070	43292	52123	52272	10030	9879
T073-031_Chr	AK83-040_Chr	96.296	54	55070	45521	21057	21110	32301	32354
USDA1021-016_Chr	USDA1021-016_Chr	100.0	52859	52859	52859	1	52859	1	52859
USDA1021-016_Chr	Rm41-016_Chr	93.446	14937	52859	51921	5661	20587	44705	29781
USDA1021-016_Chr	M270-016_Chr	93.579	6136	52859	52173	14001	20136	17671	23806
USDA1021-016_Chr	M162-016_Chr	88.829	5568	52859	53422	14589	20136	36219	30686
USDA1021-016_Chr	AK83-016_Chr	87.624	4436	52859	52890	15720	20136	34176	29774
USDA1021-016_Chr	T073-031_Chr	92.123	3618	52859	55070	42921	46532	7602	3996
USDA1021-016_Chr	KH35c-039_Chr	86.909	4041	52859	53179	9590	13624	39778	35744
USDA1021-016_Chr	RMO17-039_Chr	94.342	2280	52859	52040	44257	46534	46813	49088
USDA1021-016_Chr	KH46-039_Chr	93.167	2210	52859	137501	2284	4492	89291	91492
USDA1021-016_Chr	AK89_045_Chr	92.357	2172	52859	40779	1986	4154	7318	9482
USDA1021-016_Chr	SM11-017_Chr	89.965	2302	52859	50865	40643	42926	40211	42490
USDA1021-016_Chr	AK21-021_Chr	90.772	2124	52859	43771	2384	4495	30982	28864
USDA1021-016_Chr	Rm41-039_Chr	90.415	2118	52859	53565	2384	4495	5047	7142
USDA1021-016_Chr	AK555_039_Chr	90.321	2118	52859	50261	2384	4495	4255	6350
USDA1021-016_Chr	USDA1157-039_Chr	89.783	2124	52859	52792	2384	4498	5962	8069
USDA1021-016_Chr	M270-031_Chr	89.746	2126	52859	55743	2383	4498	49545	47441
USDA1021-016_Chr	USDA1157_054_SMb	91.725	1873	52859	28562	2284	4154	12121	13985
USDA1021-016_Chr	RU11001-010_Chr	88.004	2084	52859	50326	2436	4498	11822	13871
USDA1021-016_Chr	M270-030_Chr	79.067	3086	52859	42083	10176	13218	25289	22232
USDA1021-016_Chr	RMO17-027_Chr	78.102	3224	52859	45908	10170	13341	18943	22129
USDA1021-016_Chr	CXM1-105_039_Chr	82.294	2293	52859	53953	44254	46534	48668	50935
USDA1021-016_Chr	HM006-030_Chr	86.838	1717	52859	44990	268	1983	1640	3345
USDA1021-016_Chr	AK21-039_Chr	93.106	1262	52859	52989	31445	32706	37470	38731
USDA1021-016_Chr	USDA1021-039_Chr	83.126	2009	52859	53485	44539	46537	6869	4882
USDA1021-016_Chr	AK83-010_Chr	90.679	1341	52859	48980	3166	4498	37493	36154
USDA1021-016_Chr	AK555_013_Chr	90.313	1342	52859	41244	3165	4498	31026	29690
USDA1021-016_Chr	AK21-030_Chr	85.261	1703	52859	45188	268	1968	1640	3329
USDA1021-016_Chr	USDA1021-050_Chr	89.727	1353	52859	48405	3156	4498	37776	36437
USDA1021-016_Chr	RU11001-045_Chr	89.45	1346	52859	33532	3163	4498	2803	4145
USDA1021-016_Chr	USDA1157-030_Chr	88.665	1341	52859	51399	3169	4493	17052	18380
USDA1021-016_Chr	SM11-030_Chr	88.665	1341	52859	51389	3169	4493	34343	33015
USDA1021-016_Chr	RU11001-030_Chr	88.665	1341	52859	51249	3169	4493	34198	32870
USDA1021-016_Chr	SM11-031_Chr	90.495	989	52859	54164	3166	4154	46611	45623
USDA1021-016_Chr	USDA1157-010_Chr	90.404	990	52859	50381	3166	4155	40497	39508
USDA1021-016_Chr	USDA1157-017_Chr	85.602	1021	52859	42489	265	1284	40983	39964
USDA1021-016_Chr	CCMM-B554-032_Chr	86.891	923	52859	43292	247	1169	6008	6930
USDA1021-016_Chr	AK76_032_Chr	86.039	924	52859	40286	247	1169	5478	6401
USDA1021-016_Chr	T073-030_Chr	86.584	887	52859	44446	2291	3174	37901	37024
USDA1021-016_Chr	M270-034_Chr	91.325	415	52859	42216	47901	48314	4010	3597
USDA1021-016_Chr	M162-050_Chr	86.842	418	52859	37256	2384	2800	10222	10634
USDA1021-016_Chr	BL225C-030_Chr	85.994	357	52859	51671	265	621	6456	6812
USDA1021-016_Chr	HM006-017_Chr	82.009	428	52859	40822	38189	38613	11758	11343
USDA1021-016_Chr	M162-045_Chr	81.34	418	52859	38614	2384	2800	7999	8415
USDA1021-016_Chr	KH35c-030_Chr	84.647	241	52859	8955	254	494	3080	2840
USDA1021-016_Chr	CCMM-B554-021_Chr	86.264	182	52859	42170	51308	51489	1506	1327
USDA1021-016_Chr	B399-008_Chr	84.177	158	52859	38274	1984	2140	31108	30951
USDA1021-016_Chr	HM006-046_Chr	94.915	59	52859	41008	50096	50154	38526	38584
USDA1021-016_Chr	AK83-040_Chr	96.296	54	52859	45521	29976	30029	32354	32301
USDA1021-016_Chr	M270-018_Chr	95.0	40	52859	39544	32915	32954	35203	35242
USDA1021-039_Chr	USDA1021-039_Chr	100.0	53485	53485	53485	1	53485	1	53485
USDA1021-039_Chr	RMO17-039_Chr	96.06	11675	53485	52040	24534	36185	27667	16001
USDA1021-039_Chr	KH46-039_Chr	93.825	9182	53485	137501	24534	33681	112671	103503
USDA1021-039_Chr	USDA1157-039_Chr	95.006	8370	53485	52792	24534	32899	28323	19958
USDA1021-039_Chr	AK21-039_Chr	94.862	8389	53485	52989	24515	32889	27503	19135
USDA1021-039_Chr	CXM1-105_039_Chr	94.574	8386	53485	53953	24534	32889	28662	20299
USDA1021-039_Chr	Rm41-039_Chr	93.741	8404	53485	53565	24507	32899	28610	20223
USDA1021-039_Chr	SM11-031_Chr	92.655	8400	53485	54164	24515	32899	22699	31068
USDA1021-039_Chr	M270-031_Chr	92.315	8406	53485	55743	24515	32899	23559	31948
USDA1021-039_Chr	AK555_039_Chr	92.767	5281	53485	50261	27627	32899	24696	19430
USDA1021-039_Chr	USDA1021-050_Chr	85.71	6809	53485	48405	38041	44808	28738	35508
USDA1021-039_Chr	AK83-016_Chr	93.676	4127	53485	52890	24538	28649	24820	28941
USDA1021-039_Chr	KH35c-039_Chr	90.587	3527	53485	53179	24516	28013	25990	29494
USDA1021-039_Chr	RU11001-010_Chr	92.575	3165	53485	50326	38041	41202	21082	17921
USDA1021-039_Chr	T073-030_Chr	90.651	3305	53485	44446	38029	41330	29373	32673
USDA1021-039_Chr	T073-031_Chr	91.813	3127	53485	55070	11848	14956	11441	14554
USDA1021-039_Chr	SM11-017_Chr	96.626	2549	53485	50865	35387	37935	17585	15037
USDA1021-039_Chr	BL225C-030_Chr	85.053	3305	53485	51671	38043	41330	21017	17724
USDA1021-039_Chr	M162-016_Chr	93.373	2173	53485	53422	11751	13916	13767	15931
USDA1021-039_Chr	USDA1157-030_Chr	89.957	2310	53485	51399	46740	49042	18188	15884
USDA1021-039_Chr	SM11-030_Chr	89.957	2310	53485	51389	46740	49042	33207	35511
USDA1021-039_Chr	RU11001-030_Chr	89.957	2310	53485	51249	46740	49042	33062	35366
USDA1021-039_Chr	AK83-010_Chr	87.161	2578	53485	48980	38041	40601	29073	31639
USDA1021-039_Chr	USDA1157-010_Chr	86.568	2576	53485	50381	38041	40601	32446	35012
USDA1021-039_Chr	HM006-030_Chr	86.385	1704	53485	44990	50883	52581	3349	1651
USDA1021-039_Chr	USDA1021-016_Chr	83.06	2013	53485	52859	4885	6878	46534	44530
USDA1021-039_Chr	Rm41-016_Chr	83.8	1716	53485	51921	50878	52581	49942	51643
USDA1021-039_Chr	AK21-030_Chr	83.294	1706	53485	45188	50890	52581	3341	1651
USDA1021-039_Chr	AK555_013_Chr	93.9	1000	53485	41244	51576	52574	33796	34794
USDA1021-039_Chr	AK89_045_Chr	80.897	1717	53485	40779	50903	52602	7161	5456
USDA1021-039_Chr	USDA1157_054_SMb	89.749	1034	53485	28562	51576	52607	9347	8316
USDA1021-039_Chr	M270-034_Chr	87.381	1157	53485	42216	15133	16280	14003	15142
USDA1021-039_Chr	AK21-021_Chr	87.282	1148	53485	43771	46739	47874	29049	30195
USDA1021-039_Chr	RU11001-045_Chr	87.055	1151	53485	33532	46739	47874	3957	2809
USDA1021-039_Chr	M270-016_Chr	89.318	983	53485	52173	46892	47874	4805	3823
USDA1021-039_Chr	B399-008_Chr	79.648	1022	53485	38274	51577	52584	32042	33049
USDA1021-039_Chr	USDA1157-017_Chr	78.782	1051	53485	42489	51569	52608	39959	40996
USDA1021-039_Chr	AK76_032_Chr	78.283	990	53485	40286	51627	52607	6464	5484
USDA1021-039_Chr	M270-030_Chr	78.31	982	53485	42083	51627	52595	34912	35879
USDA1021-039_Chr	CCMM-B554-032_Chr	77.923	992	53485	43292	51627	52607	6993	6014
USDA1021-039_Chr	M162-050_Chr	85.885	418	53485	37256	48626	49042	10634	10222
USDA1021-039_Chr	M162-045_Chr	90.032	311	53485	38614	49251	49561	6993	6687
USDA1021-039_Chr	HM006-046_Chr	91.617	167	53485	41008	20179	20343	26074	25911
USDA1021-039_Chr	CCMM-B554-021_Chr	89.157	166	53485	42170	20182	20345	16723	16881
USDA1021-039_Chr	HM006-017_Chr	86.747	166	53485	40822	20179	20343	15297	15462
USDA1021-039_Chr	RMO17-027_Chr	87.805	123	53485	45908	52486	52607	8837	8716
USDA1021-039_Chr	HM006-039_Chr	100.0	51	53485	10927	1	51	10927	10877
USDA1021-050_Chr	USDA1021-050_Chr	100.0	48405	48405	48405	1	48405	1	48405
USDA1021-050_Chr	SM11-030_Chr	92.175	17700	48405	51389	13737	31360	11103	28756
USDA1021-050_Chr	RU11001-030_Chr	92.147	17700	48405	51249	13737	31360	11104	28757
USDA1021-050_Chr	USDA1157-030_Chr	92.097	17702	48405	51399	13740	31360	40292	22639
USDA1021-050_Chr	AK83-010_Chr	92.639	16384	48405	48980	14976	31311	15280	31646
USDA1021-050_Chr	USDA1157-010_Chr	92.806	9897	48405	50381	14976	24852	15265	25148
USDA1021-050_Chr	BL225C-030_Chr	91.341	10013	48405	51671	13740	23725	37133	27137
USDA1021-050_Chr	RU11001-010_Chr	91.678	9012	48405	50326	13668	22629	36361	27376
USDA1021-050_Chr	RMO17-039_Chr	88.052	7022	48405	52040	28740	35725	14674	7686
USDA1021-050_Chr	USDA1021-039_Chr	85.708	6808	48405	53485	28738	35508	38041	44808
USDA1021-050_Chr	CXM1-105_039_Chr	84.846	5134	48405	53953	28738	33847	15169	10072
USDA1021-050_Chr	KH46-039_Chr	84.719	5124	48405	137501	28739	33847	99189	94093
USDA1021-050_Chr	SM11-017_Chr	89.004	4038	48405	50865	27337	31347	15957	11934
USDA1021-050_Chr	M270-031_Chr	89.87	3080	48405	55743	32652	35725	43723	46793
USDA1021-050_Chr	SM11-031_Chr	86.509	3291	48405	54164	28739	32020	36120	39395
USDA1021-050_Chr	T073-030_Chr	86.117	3299	48405	44446	28739	32026	29385	32666
USDA1021-050_Chr	AK21-039_Chr	86.177	3183	48405	52989	28738	31905	14005	10844
USDA1021-050_Chr	Rm41-039_Chr	85.916	3181	48405	53565	28740	31903	15091	11934
USDA1021-050_Chr	AK555_039_Chr	85.916	3181	48405	50261	28740	31903	14298	11142
USDA1021-050_Chr	AK21-021_Chr	90.164	2501	48405	43771	39657	42129	31752	34227
USDA1021-050_Chr	RU11001-045_Chr	93.904	2034	48405	33532	31810	33841	8039	6008
USDA1021-050_Chr	USDA1157-039_Chr	85.835	2711	48405	52792	28739	31435	15302	12612
USDA1021-050_Chr	AK555_013_Chr	88.68	2129	48405	41244	36417	38521	29670	31787
USDA1021-050_Chr	AK83-016_Chr	89.162	1384	48405	52890	36399	37776	46554	47935
USDA1021-050_Chr	USDA1021-016_Chr	89.727	1353	48405	52859	36437	37776	4498	3156
USDA1021-050_Chr	M162-016_Chr	88.897	1342	48405	53422	36443	37765	47910	49250
USDA1021-050_Chr	T073-031_Chr	88.831	1334	48405	55070	36441	37760	49300	50611
USDA1021-050_Chr	M270-018_Chr	96.273	966	48405	39544	41165	42129	2236	1273
USDA1021-050_Chr	Rm41-016_Chr	88.222	1333	48405	51921	36441	37760	46754	48076
USDA1021-050_Chr	KH35c-039_Chr	92.049	981	48405	53179	36780	37760	45745	46725
USDA1021-050_Chr	USDA1157_054_SMb	91.575	997	48405	28562	36780	37776	13982	12987
USDA1021-050_Chr	M270-016_Chr	91.176	986	48405	52173	36780	37765	4805	3820
USDA1021-050_Chr	AK89_045_Chr	91.273	974	48405	40779	36792	37765	9467	8494
USDA1021-050_Chr	AK21-030_Chr	90.143	771	48405	45188	37758	38521	7482	6713
USDA1021-050_Chr	M162-050_Chr	86.003	743	48405	37256	41467	42207	7039	6302
USDA1021-050_Chr	HM006-030_Chr	94.843	446	48405	44990	35860	36304	8553	8108
USDA1021-050_Chr	B399-008_Chr	88.69	336	48405	38274	38269	38603	30543	30877
USDA1021-050_Chr	M162-045_Chr	81.25	416	48405	38614	38190	38603	8415	8003
USDA1021-050_Chr	KH46-010_Chr	93.617	47	48405	13240	47140	47185	13194	13240
USDA1106-008_Chr	USDA1106-008_Chr	100.0	20663	20663	20663	1	20663	1	20663
USDA1106-008_Chr	Rm2011-008_Chr	100.0	20663	20663	20663	1	20663	20663	1
USDA1106-008_Chr	Rm1021-008_Chr	100.0	20663	20663	20678	1	20663	20678	16
USDA1106-008_Chr	AK83-008_Chr	84.664	1917	20663	23119	18753	20661	1912	1
USDA1106-008_Chr	RMO17-008_Chr	84.628	1210	20663	14238	19391	20598	1271	64
USDA1106-010_Chr	USDA1106-010_Chr	100.0	15260	15260	15260	1	15260	1	15260
USDA1106-010_Chr	Rm2011-010_Chr	100.0	14798	15260	18576	463	15260	14798	1
USDA1106-010_Chr	Rm1021-010_Chr	100.0	14798	15260	18576	463	15260	14798	1
USDA1106-010_Chr	USDA1106-051_Chr	100.0	1321	15260	88983	245	1565	69988	71308
USDA1106-010_Chr	Rm2011-051_Chr	99.849	1325	15260	83783	247	1571	57044	55720
USDA1106-010_Chr	Rm1021-051_Chr	99.849	1325	15260	80205	247	1571	53466	52142
USDA1106-010_Chr	KH46-010_Chr	83.384	987	15260	13240	2058	3043	12491	11509
USDA1106-010_Chr	M162-010_Chr	81.561	1025	15260	17566	2088	3109	16797	15779
USDA1106-051_Chr	USDA1106-051_Chr	100.0	88983	88983	88983	1	88983	1	88983
USDA1106-051_Chr	Rm2011-051_Chr	99.998	43583	88983	83783	26409	69990	60770	17188
USDA1106-051_Chr	Rm1021-051_Chr	99.998	43583	88983	80205	26409	69990	57192	13610
USDA1106-051_Chr	USDA1106-010_Chr	100.0	1321	88983	15260	69988	71308	245	1565
USDA1106-051_Chr	GR4-040_Chr	93.403	1622	88983	64891	32478	34081	41796	43414
USDA1106-051_Chr	Rm2011-010_Chr	100.0	1103	88983	18576	70206	71308	14798	13696
USDA1106-051_Chr	Rm1021-010_Chr	100.0	1103	88983	18576	70206	71308	14798	13696
USDA1106-051_Chr	SM11-011_Chr	85.714	952	88983	22007	62841	63752	18056	19004
USDA1106-051_Chr	SM11-031_Chr	85.744	947	88983	54164	62845	63752	41126	42069
USDA1106-051_Chr	RU11001-010_Chr	85.744	947	88983	50326	62845	63752	9220	10163
USDA1106-051_Chr	RU11_001-005_Chr	85.744	947	88983	8205	62845	63752	3809	2866
USDA1106-051_Chr	RMO17-027_Chr	85.443	948	88983	45908	62844	63752	36192	35248
USDA1106-051_Chr	M270-031_Chr	90.758	541	88983	55743	73905	74432	54975	54437
USDA1106-051_Chr	SM11-040_Chr	96.0	375	88983	57171	44386	44760	28339	27966
USDA1106-051_Chr	RU11001-040_Chr	96.0	375	88983	59120	44386	44760	28339	27966
USDA1106-051_Chr	AK83-016_Chr	99.359	312	88983	52890	85770	86081	49402	49713
USDA1106-051_Chr	M162-050_Chr	88.915	433	88983	37256	73999	74428	4597	5026
USDA1106-051_Chr	M270-016_Chr	85.915	71	88983	52173	74224	74293	872	942
USDA1106-051_Chr	M162-016_Chr	85.915	71	88983	53422	78781	78850	52551	52481
USDA1157-010_Chr	USDA1157-010_Chr	100.0	50381	50381	50381	1	50381	1	50381
USDA1157-010_Chr	AK83-010_Chr	97.218	25166	50381	48980	1	25148	1	25162
USDA1157-010_Chr	RU11001-010_Chr	97.13	22962	50381	50326	1	22930	50326	27376
[truncated: 226 more rows]

## Sheet: Table S3-B
Table S2-B. The synteny blocks of PRSs integrated into essential tRNA genes of S. meliloti. The size of synteny blocks are larger than 8 kb, Identity > 90% (see Figure 4).
qseqid	Characteriastics of qseqid sequence (GI/Ph)	The presence of sequence of phage origin into GI-qseqid	The presence of sequence of phage origin into GI-sseqid	Characteriastics of sseqid sequence (GI/Ph)	sseqid	pident	length	qlen	slen	qstart	qend	sstart	send
Rm41-007_Chr	GI *	- **	- **	GI *	AK555_007_Chr	99.972	10541	10541	10540	1	10541	1	10540
Rm2011-008_Chr	GI	-	-	GI	Rm1021-008_Chr	100.0	20663	20663	20678	1	20663	16	20678
USDA1106-008_Chr	GI	-	-	GI	Rm1021-008_Chr	100.0	20663	20663	20678	1	20663	20678	16
Rm2011-010_Chr	GI	-	-	GI	Rm1021-010_Chr	100.0	18576	18576	18576	1	18576	1	18576		Designations:
USDA1106-010_Chr	GI	-	-	GI	Rm1021-010_Chr	100.0	14798	15260	18576	463	15260	14798	1		qseqid	the name phage related sequences (PRS)
Rm2011-051_Chr	GI	-	-	GI	Rm1021-051_Chr	100.0	71338	83783	80205	12446	83783	8868	80205		sseqid	the name of PRS with which the alingment was performed
Rm1021-008_Chr	GI	-	-	GI	Rm2011-008_Chr	100.0	20663	20678	20663	16	20678	1	20663			the name of PRS qseqid and sseqid given in the format: "the name of the strain" - "the number of the tRNA gene into which PRS integrated"_"replicon"
USDA1106-008_Chr	GI	-	-	GI	Rm2011-008_Chr	100.0	20663	20663	20663	1	20663	20663	1			Сhr-chromosome, SMb - megaplasmid SMb
Rm1021-010_Chr	GI	-	-	GI	Rm2011-010_Chr	100.0	18576	18576	18576	1	18576	1	18576		**	Characteriastics of qseqid sequence: GI -genomic island, int-Ph - intact prophage, inc-Ph - incomplete prophage, q-Ph - questionable prophage;
USDA1106-010_Chr	GI	-	-	GI	Rm2011-010_Chr	100.0	14798	15260	18576	463	15260	14798	1
Rm1021-051_Chr	GI	-	-	GI	Rm2011-051_Chr	100.0	71338	80205	83783	8868	80205	12446	83783		pident	percent of identiti
AK555_007_Chr	GI	-	-	GI	Rm41-007_Chr	99.972	10541	10540	10541	1	10540	1	10541		length	Alignment length
Rm1021-008_Chr	GI	-	-	GI	USDA1106-008_Chr	100.0	20663	20678	20663	16	20678	20663	1		qlen	Length PRS qseqid
Rm2011-008_Chr	GI	-	-	GI	USDA1106-008_Chr	100.0	20663	20663	20663	1	20663	20663	1		slen	Length PRS sseqid
Rm1021-010_Chr	GI	-	-	GI	USDA1106-010_Chr	100.0	14798	18576	15260	1	14798	15260	463		qstart	start of alignment in qseqid sequence
Rm2011-010_Chr	GI	-	-	GI	USDA1106-010_Chr	100.0	14798	18576	15260	1	14798	15260	463		qend	end of alignment in qseqid sequence
															sstart	start of alignment in sseqid sequence
USDA1106-051_Chr	GI	Escherichia Stx-encoding phages F451, SH2026Stx1, c_1717, Ralstonia phage RsoM1USA	-	GI	Rm1021-051_Chr	99.998	43583	88983	80205	26409	69990	57192	13610		send	end of alignment in sseqid sequence
USDA1106-051_Chr	GI	Escherichia Stx-encoding phages F451, SH2026Stx1, c_1717, Ralstonia phage RsoM1USA	-	GI	Rm2011-051_Chr	99.998	43583	88983	83783	26409	69990	60770	17188
Rm1021-051_Chr	GI	-	Escherichia Stx-encoding phages F451, SH2026Stx1, c_1717, Ralstonia phage RsoM1USA	GI	USDA1106-051_Chr	99.995	43586	80205	88983	13610	57195	69990	26406		*	the sequence of phage origin is absent
Rm2011-051_Chr	GI	-	Escherichia Stx-encoding phages F451, SH2026Stx1, c_1717, Ralstonia phage RsoM1USA	GI	USDA1106-051_Chr	99.995	43586	83783	88983	17188	60773	69990	26406
RU11001-030_Chr	GI	Rhizob_vB_RleM_PPF1	Sinorhizobium phage ort11, Escherichia Stx-encoding phages c_1717, SH2026Stx1 and F451, Bacillus phage Spbeta, Burkholderia phage KS9	GI	BL225C-030_Chr	90.284	10159	51249	51671	10985	21099	37255	27137
SM11-030_Chr	GI	Rhizob_vB_RleM_PPF1	Sinorhizobium phage ort11, Escherichia Stx-encoding phages c_1717, SH2026Stx1 and F451, Bacillus phage Spbeta, Burkholderia phage KS9	GI	BL225C-030_Chr	90.314	10159	51389	51671	10984	21098	37255	27137
USDA1157-030_Chr	GI	Rhizob_vB_RleM_PPF1	Sinorhizobium phage ort11, Escherichia Stx-encoding phages c_1717, SH2026Stx1 and F451, Bacillus phage Spbeta, Burkholderia phage KS9	GI	BL225C-030_Chr	90.344	10160	51399	51671	30297	40414	27137	37255
BL225C-030_Chr	GI	Sinorhizobium phage ort11, Escherichia Stx-encoding phages c_1717, SH2026Stx1 and F451, Bacillus phage Spbeta, Burkholderia phage KS9	Rhizob_vB_RleM_PPF1	GI	USDA1157-030_Chr	90.344	10159	51671	51399	27137	37255	30297	40414
BL225C-030_Chr	GI	Sinorhizobium phage ort11, Escherichia Stx-encoding phages c_1717, SH2026Stx1 and F451, Bacillus phage Spbeta, Burkholderia phage KS9	Rhizob_vB_RleM_PPF1	GI	RU11001-030_Chr	90.29	10155	51671	51249	27140	37255	21096	10985
BL225C-030_Chr	GI	Sinorhizobium phage ort11, Escherichia Stx-encoding phages c_1717, SH2026Stx1 and F451, Bacillus phage Spbeta, Burkholderia phage KS9	Rhizob_vB_RleM_PPF1	GI	SM11-030_Chr	90.32	10155	51671	51389	27140	37255	21095	10984
SM11-030_Chr	GI	Rhizob_vB_RleM_PPF1	Rhizob_vB_RleM_PPF1	GI	RU11001-030_Chr	99.979	32782	51389	51249	1	32781	1	32782
USDA1157-030_Chr	GI	Rhizob_vB_RleM_PPF1	Rhizob_vB_RleM_PPF1	GI	RU11001-030_Chr	99.668	32786	51399	51249	18614	51398	32782	1
RU11001-030_Chr	GI	Rhizob_vB_RleM_PPF1	Rhizob_vB_RleM_PPF1	GI	SM11-030_Chr	99.979	32782	51249	51389	1	32782	1	32781
USDA1157-030_Chr	GI	Rhizob_vB_RleM_PPF1	Rhizob_vB_RleM_PPF1	GI	SM11-030_Chr	99.759	51400	51399	51389	1	51398	51389	1
RU11001-030_Chr	GI	Rhizob_vB_RleM_PPF1	Rhizob_vB_RleM_PPF1	GI	USDA1157-030_Chr	99.668	32786	51249	51399	1	32782	51398	18614
SM11-030_Chr	GI	Rhizob_vB_RleM_PPF1	Rhizob_vB_RleM_PPF1	GI	USDA1157-030_Chr	99.759	51400	51389	51399	1	51389	51398	1
SM11-040_Chr	GI	Bacillus phage BM5, Escherichia phage HK542	Bacillus phage BM5, Escherichia phage HK542	GI	RU11001-040_Chr	99.959	34444	57171	59120	1	34444	1	34444
RU11001-040_Chr	GI	Bacillus phage BM5, Escherichia phage HK542	Bacillus phage BM5, Escherichia phage HK542	GI	SM11-040_Chr	99.959	34444	59120	57171	1	34444	1	34444
BL225C-030_Chr	GI	Sinorhizobium phage ort11, Escherichia Stx-encoding phages c_1717, SH2026Stx1 and F451, Bacillus phage Spbeta, Burkholderia phage KS9	-	int-Ph_Rhizobium phage RR1-A	AK83-010_Chr	91.465	8799	51671	48980	27140	35925	24034	15257
BL225C-030_Chr	GI	Sinorhizobium phage ort11, Escherichia Stx-encoding phages c_1717, SH2026Stx1 and F451, Bacillus phage Spbeta, Burkholderia phage KS9	-	int-Ph_Rhizobium phage RR1-A	USDA1021-050_Chr	91.349	10010	51671	48405	27140	37133	23722	13740
BL225C-030_Chr	GI	Sinorhizobium phage ort11, Escherichia Stx-encoding phages c_1717, SH2026Stx1 and F451, Bacillus phage Spbeta, Burkholderia phage KS9	-	int-Ph_Rhizobium phage RR1-A	USDA1157-010_Chr	91.06	8803	51671	50381	27140	35925	24020	15242
AK83-010_Chr	int-Ph_Rhizobium phage RR1-A	-	Sinorhizobium phage ort11, Escherichia Stx-encoding phages c_1717, SH2026Stx1 and F451, Bacillus phage Spbeta, Burkholderia phage KS9	GI	BL225C-030_Chr	91.466	8800	48980	51671	15260	24037	35922	27137
USDA1021-050_Chr	int-Ph_Rhizobium phage RR1-A	-	Sinorhizobium phage ort11, Escherichia Stx-encoding phages c_1717, SH2026Stx1 and F451, Bacillus phage Spbeta, Burkholderia phage KS9	GI	BL225C-030_Chr	91.341	10013	48405	51671	13740	23725	37133	27137
USDA1157-010_Chr	int-Ph_Rhizobium phage RR1-A	-	Sinorhizobium phage ort11, Escherichia Stx-encoding phages c_1717, SH2026Stx1 and F451, Bacillus phage Spbeta, Burkholderia phage KS9	GI	BL225C-030_Chr	91.061	8804	50381	51671	15245	24023	35922	27137
SM11-030_Chr	GI	Rhizobium phage vB_RleM_PPF1	-	int-Ph_Rhizobium phage RR1-A	AK83-010_Chr	94.452	20007	51389	48980	11103	31098	14035	34037
USDA1157-030_Chr	GI	Rhizobium phage vB_RleM_PPF1	-	int-Ph_Rhizobium phage RR1-A	AK83-010_Chr	94.393	20011	51399	48980	20297	40295	34037	14035
RU11001-030_Chr	GI	Rhizobium phage vB_RleM_PPF1	-	int-Ph_Rhizobium phage RR1-A	RU11001-010_Chr	93.992	8921	51249	50326	11107	20006	36289	27376
SM11-030_Chr	GI	Rhizobium phage vB_RleM_PPF1	-	int-Ph_Rhizobium phage RR1-A	RU11001-010_Chr	94.003	8921	51389	50326	11106	20005	36289	27376
USDA1157-030_Chr	GI	Rhizobium phage vB_RleM_PPF1	-	int-Ph_Rhizobium phage RR1-A	RU11001-010_Chr	94.027	8924	51399	50326	31390	40292	27376	36289
RU11001-030_Chr	GI	Rhizobium phage vB_RleM_PPF1	-	int-Ph_Rhizobium phage RR1-A	AK83-010_Chr	94.427	20007	51249	48980	11104	31099	14035	34037
RU11001-030_Chr	GI	Rhizobium phage vB_RleM_PPF1	-	int-Ph_Rhizobium phage RR1-A	USDA1021-050_Chr	92.147	17701	51249	48405	11104	28757	13737	31360
SM11-030_Chr	GI	Rhizobium phage vB_RleM_PPF1	-	int-Ph_Rhizobium phage RR1-A	USDA1021-050_Chr	92.176	17701	51389	48405	11103	28756	13737	31360
USDA1157-030_Chr	GI	Rhizobium phage vB_RleM_PPF1	-	int-Ph_Rhizobium phage RR1-A	USDA1021-050_Chr	92.093	17706	51399	48405	22639	40295	31360	13737
RU11001-030_Chr	GI	Rhizobium phage vB_RleM_PPF1	-	int-Ph_Rhizobium phage RR1-A	USDA1157-010_Chr	94.42	11130	51249	50381	11104	22225	14020	25148
SM11-030_Chr	GI	Rhizobium phage vB_RleM_PPF1	-	int-Ph_Rhizobium phage RR1-A	USDA1157-010_Chr	94.447	11130	51389	50381	11103	22224	14020	25148
USDA1157-030_Chr	GI	Rhizobium phage vB_RleM_PPF1	-	int-Ph_Rhizobium phage RR1-A	USDA1157-010_Chr	95.121	11130	51399	50381	29171	40295	25148	14020
AK83-010_Chr	int-Ph_Rhizobium phage RR1-A	-	Rhizobium phage vB_RleM_PPF1	GI	RU11001-030_Chr	94.427	20007	48980	51249	14035	34037	11104	31099
RU11001-010_Chr	int-Ph_Rhizobium phage RR1-A	-	Rhizobium phage vB_RleM_PPF1	GI	RU11001-030_Chr	93.983	8924	50326	51249	27376	36292	20006	11104
USDA1021-050_Chr	int-Ph_Rhizobium phage RR1-A	-	Rhizobium phage vB_RleM_PPF1	GI	RU11001-030_Chr	92.147	17700	48405	51249	13737	31360	11104	28757
USDA1157-010_Chr	int-Ph_Rhizobium phage RR1-A	-	Rhizobium phage vB_RleM_PPF1	GI	RU11001-030_Chr	94.42	11130	50381	51249	14020	25148	11104	22225
AK83-010_Chr	int-Ph_Rhizobium phage RR1-A	-	Rhizobium phage vB_RleM_PPF1	GI	SM11-030_Chr	94.452	20007	48980	51389	14035	34037	11103	31098
RU11001-010_Chr	int-Ph_Rhizobium phage RR1-A	-	Rhizobium phage vB_RleM_PPF1	GI	SM11-030_Chr	93.994	8924	50326	51389	27376	36292	20005	11103
USDA1021-050_Chr	int-Ph_Rhizobium phage RR1-A	-	Rhizobium phage vB_RleM_PPF1	GI	SM11-030_Chr	92.175	17700	48405	51389	13737	31360	11103	28756
USDA1157-010_Chr	int-Ph_Rhizobium phage RR1-A	-	Rhizobium phage vB_RleM_PPF1	GI	SM11-030_Chr	94.447	11130	50381	51389	14020	25148	11103	22224
AK83-010_Chr	int-Ph_Rhizobium phage RR1-A	-	Rhizobium phage vB_RleM_PPF1	GI	USDA1157-030_Chr	94.397	20008	48980	51399	14038	34037	40292	20297
RU11001-010_Chr	int-Ph_Rhizobium phage RR1-A	-	Rhizobium phage vB_RleM_PPF1	GI	USDA1157-030_Chr	94.026	8922	50326	51399	27376	36289	31390	40292
USDA1021-050_Chr	int-Ph_Rhizobium phage RR1-A	-	Rhizobium phage vB_RleM_PPF1	GI	USDA1157-030_Chr	92.097	17702	48405	51399	13740	31360	40292	22639
USDA1157-010_Chr	int-Ph_Rhizobium phage RR1-A	-	Rhizobium phage vB_RleM_PPF1	GI	USDA1157-030_Chr	95.129	11127	50381	51399	14023	25148	40292	29171
AK83-010_Chr	int-Ph_Rhizobium phage RR1-A	-	-	int-Ph_Rhizobium phage RR1-A	USDA1021-050_Chr	92.64	16385	48980	48405	15280	31646	14976	31311
RU11001-010_Chr	int-Ph_Rhizobium phage RR1-A	-	-	int-Ph_Rhizobium phage RR1-A	USDA1021-050_Chr	91.679	9013	50326	48405	27376	36361	22629	13668
USDA1157-010_Chr	int-Ph_Rhizobium phage RR1-A	-	-	int-Ph_Rhizobium phage RR1-A	USDA1021-050_Chr	92.807	9898	50381	48405	15265	25148	14976	24852
AK83-010_Chr	int-Ph_Rhizobium phage RR1-A	-	-	int-Ph_Rhizobium phage RR1-A	USDA1157-010_Chr	97.218	25166	48980	50381	1	25162	1	25148
RU11001-010_Chr	int-Ph_Rhizobium phage RR1-A	-	-	int-Ph_Rhizobium phage RR1-A	USDA1157-010_Chr	97.154	22941	50326	50381	27394	50326	22912	1
USDA1021-050_Chr	int-Ph_Rhizobium phage RR1-A	-	-	int-Ph_Rhizobium phage RR1-A	USDA1157-010_Chr	92.806	9897	48405	50381	14976	24852	15265	25148
RU11001-010_Chr	int-Ph_Rhizobium phage RR1-A	-	-	int-Ph_Rhizobium phage RR1-A	AK83-010_Chr	97.485	22938	50326	48980	27394	50326	22923	1
USDA1021-050_Chr	int-Ph_Rhizobium phage RR1-A	-	-	int-Ph_Rhizobium phage RR1-A	AK83-010_Chr	92.639	16384	48405	48980	14976	31311	15280	31646
USDA1157-010_Chr	int-Ph_Rhizobium phage RR1-A	-	-	int-Ph_Rhizobium phage RR1-A	AK83-010_Chr	97.218	25166	50381	48980	1	25148	1	25162
AK83-010_Chr	int-Ph_Rhizobium phage RR1-A	-	-	int-Ph_Rhizobium phage RR1-A	RU11001-010_Chr	97.485	22940	48980	50326	1	22923	50326	27394
USDA1021-050_Chr	int-Ph_Rhizobium phage RR1-A	-	-	int-Ph_Rhizobium phage RR1-A	RU11001-010_Chr	91.678	9012	48405	50326	13668	22629	36361	27376
USDA1157-010_Chr	int-Ph_Rhizobium phage RR1-A	-	-	int-Ph_Rhizobium phage RR1-A	RU11001-010_Chr	97.13	22962	50381	50326	1	22930	50326	27376
M162-050_Chr	GI	Sulfitobacter phages pCB2047_A, pCB2047_C, NYA_2014a	-	int-Ph_Sulfitobacter phages pCB2047_A, pCB2047_C, NYA_2014a	B399-008_Chr	92.048	13279	37256	38274	13757	26975	27519	14286
M162-050_Chr	GI	Sulfitobacter phages pCB2047_A, pCB2047_C, NYA_2014a	-	int-Ph_Sulfitobacter phage pCB2047-A, NYA_2014a, pCB2047_C	M162-045_Chr	90.327	13264	37256	38614	13751	26975	11364	24557
AK21-021_Chr	GI	Sulfitobacter phage NYA_2014a, Sinorhizobium phage phiLM21	-	inc-Ph_Sulfitobacter phage NYA-2014a	M270-018_Chr	94.135	12652	43771	39544	15320	27953	22410	9777
M270-018_Chr	inc-Ph_Sulfitobacter phage NYA-2014a	-	Sulfitobacter phage NYA_2014a, Sinorhizobium phage phiLM21	GI	AK21-021_Chr	94.135	12652	39544	43771	9777	22410	27953	15320
B399-008_Chr	int-Ph_Sulfitobacter phages pCB2047_A, pCB2047_C, NYA_2014a	-	Sulfitobacter phages pCB2047_A, pCB2047_C, NYA_2014a	GI	M162-050_Chr	92.035	13283	38274	37256	14286	27525	26975	13751
M162-045_Chr	int-Ph_Sulfitobacter phage pCB2047-A, NYA_2014a, pCB2047_C	-	Sulfitobacter phages pCB2047_A, pCB2047_C, NYA_2014a	GI	M162-050_Chr	90.326	13263	38614	37256	11364	24557	13751	26975
M162-045_Chr	int-Ph_Sulfitobacter phage pCB2047-A, NYA_2014a, pCB2047_C	-	-	int-Ph_Sulfitobacter phages pCB2047_A, pCB2047_C, NYA_2014a	B399-008_Chr	94.164	11104	38614	38274	15574	26652	23281	12190
B399-008_Chr	int-Ph_Sulfitobacter phages pCB2047_A, pCB2047_C, NYA_2014a	-	-	int-Ph_Sulfitobacter phage pCB2047-A, NYA_2014a, pCB2047_C	M162-045_Chr	94.164	11104	38274	38614	12190	23281	26652	15574
USDA1021-016_Chr	int-Ph_Sinorhizobium phage phiLM21	-	-	int-Ph_Sinorhizobium phage phiLM21	Rm41-016_Chr	93.446	14937	52859	51921	5661	20587	44705	29781
AK83-016_Chr	int-Ph_Sinorhizobium phage phiLM21	-	-	int-Ph_Sinorhizobium phage phiLM21	M162-016_Chr	90.262	10177	52890	53422	34677	44832	35613	45744
Rm41-016_Chr	int-Ph_Sinorhizobium phage phiLM21	-	-	int-Ph_Sinorhizobium phage phiLM21	USDA1021-016_Chr	93.446	14937	51921	52859	29781	44705	20587	5661
M162-016_Chr	int-Ph_Sinorhizobium phage phiLM21	-	-	int-Ph_Sinorhizobium phage phiLM21	AK83-016_Chr	90.261	10176	53422	52890	35613	45744	34677	44832
CXM1-105_039_Chr	int-Ph_Sinorhizobium phage phiLM21	-	-	int-Ph_Sinorhizobium phage phiLM21	AK21-039_Chr	95.679	16686	53953	52989	12008	28663	10844	27485
KH46-039_Chr	int-Ph_Sinorhizobium phage phiLM21	-	-	int-Ph_Sinorhizobium phage phiLM21	AK21-039_Chr	93.774	8384	137501	52989	104314	112677	19135	27490
M270-031_Chr	int-Ph_Sinorhizobium phage phiLM21	-	-	int-Ph_Sinorhizobium phage phiLM21	AK21-039_Chr	90.451	8399	55743	52989	23559	31936	27503	19137
Rm41-039_Chr	int-Ph_Sinorhizobium phage phiLM21	-	-	int-Ph_Sinorhizobium phage phiLM21	AK21-039_Chr	93.51	8398	53565	52989	20228	28600	19130	27502
RMO17-039_Chr	int-Ph_Sinorhizobium phage phiLM21	-	-	int-Ph_Sinorhizobium phage phiLM21	AK21-039_Chr	95.374	8388	52040	52989	19316	27685	19135	27502
SM11-031_Chr	int-Ph_Sinorhizobium phage phiLM21	-	-	int-Ph_Sinorhizobium phage phiLM21	AK21-039_Chr	92.251	8401	54164	52989	22699	31056	27503	19137
USDA1021-039_Chr	int-Ph_Sinorhizobium phage phiLM21	-	-	int-Ph_Sinorhizobium phage phiLM21	AK21-039_Chr	94.862	8389	53485	52989	24515	32889	27503	19135
USDA1157-039_Chr	int-Ph_Sinorhizobium phage phiLM21	-	-	int-Ph_Sinorhizobium phage phiLM21	AK21-039_Chr	95.091	8393	52792	52989	19963	28341	19130	27502
Rm41-039_Chr	int-Ph_Sinorhizobium phage phiLM21	-	-	int-Ph_Sinorhizobium phage phiLM21	AK555_039_Chr	99.969	22306	53565	50261	3185	25489	2392	24696
AK21-039_Chr	int-Ph_Sinorhizobium phage phiLM21	-	-	int-Ph_Sinorhizobium phage phiLM21	CXM1-105_039_Chr	95.678	16684	52989	53953	10844	27485	12008	28663
KH46-039_Chr	int-Ph_Sinorhizobium phage phiLM21	-	-	int-Ph_Sinorhizobium phage phiLM21	CXM1-105_039_Chr	94.588	8186	137501	53953	93659	101838	9639	17818
M270-031_Chr	int-Ph_Sinorhizobium phage phiLM21	-	-	int-Ph_Sinorhizobium phage phiLM21	CXM1-105_039_Chr	91.496	8420	55743	53953	23559	31936	28681	20301
Rm41-039_Chr	int-Ph_Sinorhizobium phage phiLM21	-	-	int-Ph_Sinorhizobium phage phiLM21	CXM1-105_039_Chr	92.049	8414	53565	53953	20228	28600	20294	28680
RMO17-039_Chr	int-Ph_Sinorhizobium phage phiLM21	-	-	int-Ph_Sinorhizobium phage phiLM21	CXM1-105_039_Chr	93.848	8387	52040	53953	19316	27668	20299	28663
SM11-031_Chr	int-Ph_Sinorhizobium phage phiLM21	-	-	int-Ph_Sinorhizobium phage phiLM21	CXM1-105_039_Chr	91.264	8413	54164	53953	22699	31056	28681	20301
USDA1021-039_Chr	int-Ph_Sinorhizobium phage phiLM21	-	-	int-Ph_Sinorhizobium phage phiLM21	CXM1-105_039_Chr	94.574	8386	53485	53953	24534	32889	28662	20299
USDA1157-039_Chr	int-Ph_Sinorhizobium phage phiLM21	-	-	int-Ph_Sinorhizobium phage phiLM21	CXM1-105_039_Chr	93.1	8391	52792	53953	19963	28324	20294	28663
AK21-039_Chr	int-Ph_Sinorhizobium phage phiLM21	-	-	int-Ph_Sinorhizobium phage phiLM21	KH46-039_Chr	93.771	8380	52989	137501	19135	27490	104314	112677
CXM1-105_039_Chr	int-Ph_Sinorhizobium phage phiLM21	-	-	int-Ph_Sinorhizobium phage phiLM21	KH46-039_Chr	94.588	8186	53953	137501	9639	17818	93659	101838
M270-031_Chr	int-Ph_Sinorhizobium phage phiLM21	-	-	int-Ph_Sinorhizobium phage phiLM21	KH46-039_Chr	90.54	8393	55743	137501	23577	31948	112672	104304
Rm41-039_Chr	int-Ph_Sinorhizobium phage phiLM21	-	-	int-Ph_Sinorhizobium phage phiLM21	KH46-039_Chr	96.094	8371	53565	137501	20223	28583	104304	112672
RMO17-039_Chr	int-Ph_Sinorhizobium phage phiLM21	-	-	int-Ph_Sinorhizobium phage phiLM21	KH46-039_Chr	93.737	9197	52040	137501	18508	27685	103503	112689
SM11-031_Chr	int-Ph_Sinorhizobium phage phiLM21	-	-	int-Ph_Sinorhizobium phage phiLM21	KH46-039_Chr	90.62	8390	54164	137501	22717	31068	112672	104304
USDA1021-039_Chr	int-Ph_Sinorhizobium phage phiLM21	-	-	int-Ph_Sinorhizobium phage phiLM21	KH46-039_Chr	93.825	9182	53485	137501	24534	33681	112671	103503
USDA1157-039_Chr	int-Ph_Sinorhizobium phage phiLM21	-	-	int-Ph_Sinorhizobium phage phiLM21	KH46-039_Chr	92.782	8396	52792	137501	19958	28341	104304	112689
AK21-039_Chr	int-Ph_Sinorhizobium phage phiLM21	-	-	int-Ph_Sinorhizobium phage phiLM21	M270-031_Chr	90.449	8397	52989	55743	19137	27503	31936	23559
CXM1-105_039_Chr	int-Ph_Sinorhizobium phage phiLM21	-	-	int-Ph_Sinorhizobium phage phiLM21	M270-031_Chr	91.497	8421	53953	55743	20301	28681	31936	23559
KH46-039_Chr	int-Ph_Sinorhizobium phage phiLM21	-	-	int-Ph_Sinorhizobium phage phiLM21	M270-031_Chr	90.54	8393	137501	55743	104304	112672	31948	23577
Rm41-039_Chr	int-Ph_Sinorhizobium phage phiLM21	-	-	int-Ph_Sinorhizobium phage phiLM21	M270-031_Chr	90.622	8435	53565	55743	20202	28603	31969	23556
RMO17-039_Chr	int-Ph_Sinorhizobium phage phiLM21	-	-	int-Ph_Sinorhizobium phage phiLM21	M270-031_Chr	91.418	8378	52040	55743	19314	27668	31940	23577
SM11-031_Chr	int-Ph_Sinorhizobium phage phiLM21	-	-	int-Ph_Sinorhizobium phage phiLM21	M270-031_Chr	93.244	21802	54164	55743	17675	39411	18535	40289
USDA1021-039_Chr	int-Ph_Sinorhizobium phage phiLM21	-	-	int-Ph_Sinorhizobium phage phiLM21	M270-031_Chr	92.315	8406	53485	55743	24515	32899	23559	31948
USDA1157-039_Chr	int-Ph_Sinorhizobium phage phiLM21	-	-	int-Ph_Sinorhizobium phage phiLM21	M270-031_Chr	90.996	8530	52792	55743	19819	28324	32084	23577
AK21-039_Chr	int-Ph_Sinorhizobium phage phiLM21	-	-	int-Ph_Sinorhizobium phage phiLM21	Rm41-039_Chr	93.51	8397	52989	53565	19130	27502	20228	28600
AK555_039_Chr	int-Ph_Sinorhizobium phage phiLM21	-	-	int-Ph_Sinorhizobium phage phiLM21	Rm41-039_Chr	99.969	22306	50261	53565	2392	24696	3185	25489
CXM1-105_039_Chr	int-Ph_Sinorhizobium phage phiLM21	-	-	int-Ph_Sinorhizobium phage phiLM21	Rm41-039_Chr	92.049	8414	53953	53565	20294	28680	20228	28600
KH46-039_Chr	int-Ph_Sinorhizobium phage phiLM21	-	-	int-Ph_Sinorhizobium phage phiLM21	Rm41-039_Chr	96.095	8373	137501	53565	104304	112672	20223	28583
M270-031_Chr	int-Ph_Sinorhizobium phage phiLM21	-	-	int-Ph_Sinorhizobium phage phiLM21	Rm41-039_Chr	90.622	8435	55743	53565	23556	31969	28603	20202
RMO17-039_Chr	int-Ph_Sinorhizobium phage phiLM21	-	-	int-Ph_Sinorhizobium phage phiLM21	Rm41-039_Chr	94.073	8369	52040	53565	19311	27668	20228	28583
SM11-031_Chr	int-Ph_Sinorhizobium phage phiLM21	-	-	int-Ph_Sinorhizobium phage phiLM21	Rm41-039_Chr	90.79	8426	54164	53565	22696	31089	28603	20202
USDA1021-039_Chr	int-Ph_Sinorhizobium phage phiLM21	-	-	int-Ph_Sinorhizobium phage phiLM21	Rm41-039_Chr	93.741	8404	53485	53565	24507	32899	28610	20223
USDA1157-039_Chr	int-Ph_Sinorhizobium phage phiLM21	-	-	int-Ph_Sinorhizobium phage phiLM21	Rm41-039_Chr	94.185	8392	52792	53565	19936	28324	20202	28583
AK21-039_Chr	int-Ph_Sinorhizobium phage phiLM21	-	-	int-Ph_Sinorhizobium phage phiLM21	RMO17-039_Chr	95.373	8386	52989	52040	19135	27502	19316	27685
CXM1-105_039_Chr	int-Ph_Sinorhizobium phage phiLM21	-	-	int-Ph_Sinorhizobium phage phiLM21	RMO17-039_Chr	93.846	8385	53953	52040	20299	28663	19316	27668
KH46-039_Chr	int-Ph_Sinorhizobium phage phiLM21	-	-	int-Ph_Sinorhizobium phage phiLM21	RMO17-039_Chr	93.736	9196	137501	52040	103503	112689	18508	27685
M270-031_Chr	int-Ph_Sinorhizobium phage phiLM21	-	-	int-Ph_Sinorhizobium phage phiLM21	RMO17-039_Chr	91.409	8381	55743	52040	23577	31943	27668	19311
Rm41-039_Chr	int-Ph_Sinorhizobium phage phiLM21	-	-	int-Ph_Sinorhizobium phage phiLM21	RMO17-039_Chr	94.071	8366	53565	52040	20228	28583	19311	27668
SM11-031_Chr	int-Ph_Sinorhizobium phage phiLM21	-	-	int-Ph_Sinorhizobium phage phiLM21	RMO17-039_Chr	92.882	8373	54164	52040	22717	31063	27668	19311
USDA1021-039_Chr	int-Ph_Sinorhizobium phage phiLM21	-	-	int-Ph_Sinorhizobium phage phiLM21	RMO17-039_Chr	96.06	11675	53485	52040	24534	36185	27667	16001
USDA1157-039_Chr	int-Ph_Sinorhizobium phage phiLM21	-	-	int-Ph_Sinorhizobium phage phiLM21	RMO17-039_Chr	95.929	8377	52792	52040	19968	28342	19316	27686
AK21-039_Chr	int-Ph_Sinorhizobium phage phiLM21	-	-	int-Ph_Sinorhizobium phage phiLM21	SM11-031_Chr	92.251	8401	52989	54164	19137	27503	31056	22699
CXM1-105_039_Chr	int-Ph_Sinorhizobium phage phiLM21	-	-	int-Ph_Sinorhizobium phage phiLM21	SM11-031_Chr	91.265	8414	53953	54164	20301	28681	31056	22699
KH46-039_Chr	int-Ph_Sinorhizobium phage phiLM21	-	-	int-Ph_Sinorhizobium phage phiLM21	SM11-031_Chr	90.619	8389	137501	54164	104304	112672	31068	22717
M270-031_Chr	int-Ph_Sinorhizobium phage phiLM21	-	-	int-Ph_Sinorhizobium phage phiLM21	SM11-031_Chr	93.244	21802	55743	54164	18535	40289	17675	39411
Rm41-039_Chr	int-Ph_Sinorhizobium phage phiLM21	-	-	int-Ph_Sinorhizobium phage phiLM21	SM11-031_Chr	90.789	8425	53565	54164	20202	28603	31089	22696
RMO17-039_Chr	int-Ph_Sinorhizobium phage phiLM21	-	-	int-Ph_Sinorhizobium phage phiLM21	SM11-031_Chr	92.891	8370	52040	54164	19314	27668	31060	22717
USDA1021-039_Chr	int-Ph_Sinorhizobium phage phiLM21	-	-	int-Ph_Sinorhizobium phage phiLM21	SM11-031_Chr	92.655	8400	53485	54164	24515	32899	22699	31068
USDA1157-039_Chr	int-Ph_Sinorhizobium phage phiLM21	-	-	int-Ph_Sinorhizobium phage phiLM21	SM11-031_Chr	92.55	8523	52792	54164	19819	28324	31203	22717
AK21-039_Chr	int-Ph_Sinorhizobium phage phiLM21	-	-	int-Ph_Sinorhizobium phage phiLM21	USDA1021-039_Chr	94.86	8385	52989	53485	19135	27503	32889	24515
CXM1-105_039_Chr	int-Ph_Sinorhizobium phage phiLM21	-	-	int-Ph_Sinorhizobium phage phiLM21	USDA1021-039_Chr	94.573	8384	53953	53485	20299	28662	32889	24534
KH46-039_Chr	int-Ph_Sinorhizobium phage phiLM21	-	-	int-Ph_Sinorhizobium phage phiLM21	USDA1021-039_Chr	93.806	9187	137501	53485	103503	112677	33681	24528
M270-031_Chr	int-Ph_Sinorhizobium phage phiLM21	-	-	int-Ph_Sinorhizobium phage phiLM21	USDA1021-039_Chr	92.314	8405	55743	53485	23559	31948	24515	32899
Rm41-039_Chr	int-Ph_Sinorhizobium phage phiLM21	-	-	int-Ph_Sinorhizobium phage phiLM21	USDA1021-039_Chr	93.739	8401	53565	53485	20223	28610	32899	24507
RMO17-039_Chr	int-Ph_Sinorhizobium phage phiLM21	-	-	int-Ph_Sinorhizobium phage phiLM21	USDA1021-039_Chr	96.112	11652	52040	53485	16040	27685	36146	24516
SM11-031_Chr	int-Ph_Sinorhizobium phage phiLM21	-	-	int-Ph_Sinorhizobium phage phiLM21	USDA1021-039_Chr	92.654	8399	54164	53485	22699	31068	24515	32899
USDA1157-039_Chr	int-Ph_Sinorhizobium phage phiLM21	-	-	int-Ph_Sinorhizobium phage phiLM21	USDA1021-039_Chr	94.944	8386	52792	53485	19958	28341	32899	24516
AK21-039_Chr	int-Ph_Sinorhizobium phage phiLM21	-	-	int-Ph_Sinorhizobium phage phiLM21	USDA1157-039_Chr	95.091	8392	52989	52792	19130	27502	19963	28341
CXM1-105_039_Chr	int-Ph_Sinorhizobium phage phiLM21	-	-	int-Ph_Sinorhizobium phage phiLM21	USDA1157-039_Chr	93.101	8392	53953	52792	20294	28663	19963	28324
KH46-039_Chr	int-Ph_Sinorhizobium phage phiLM21	-	-	int-Ph_Sinorhizobium phage phiLM21	USDA1157-039_Chr	92.783	8397	137501	52792	104304	112689	19958	28341
M270-031_Chr	int-Ph_Sinorhizobium phage phiLM21	-	-	int-Ph_Sinorhizobium phage phiLM21	USDA1157-039_Chr	90.996	8530	55743	52792	23577	32084	28324	19819
Rm41-039_Chr	int-Ph_Sinorhizobium phage phiLM21	-	-	int-Ph_Sinorhizobium phage phiLM21	USDA1157-039_Chr	94.184	8391	53565	52792	20202	28583	19936	28324
RMO17-039_Chr	int-Ph_Sinorhizobium phage phiLM21	-	-	int-Ph_Sinorhizobium phage phiLM21	USDA1157-039_Chr	95.931	8380	52040	52792	19316	27686	19968	28342
SM11-031_Chr	int-Ph_Sinorhizobium phage phiLM21	-	-	int-Ph_Sinorhizobium phage phiLM21	USDA1157-039_Chr	92.55	8523	54164	52792	22717	31203	28324	19819
USDA1021-039_Chr	int-Ph_Sinorhizobium phage phiLM21	-	-	int-Ph_Sinorhizobium phage phiLM21	USDA1157-039_Chr	95.006	8370	53485	52792	24534	32899	28323	19958
AK76_032_Chr	q-Ph_Rhizobium phage 16-3	-	-	int-Ph_Rhizobium phage 16-3	CCMM-B554-032_Chr	91.455	17437	40286	43292	15094	32483	17434	34777
CCMM-B554-032_Chr	int-Ph_Rhizobium phage 16-3	-	-	q-Ph_Rhizobium phage 16-3	AK76_032_Chr	91.456	17440	43292	40286	17434	34777	15094	32483
RU11001-026_Chr	int-Ph_Mesorhizobium phage vB_MloP_Lo5R7ANS	-	-	int-Ph_Mesorhizobium phage vB_MloP_Lo5R7ANS	AK21-026_Chr	97.092	16405	42581	43338	12244	28640	31068	14666
AK21-026_Chr	int-Ph_Mesorhizobium phage vB_MloP_Lo5R7ANS	-	-	int-Ph_Mesorhizobium phage vB_MloP_Lo5R7ANS	RU11001-026_Chr	97.092	16405	43338	42581	14666	31068	28640	12244
