# Supplementary material for: Hot Spots of Site-Specific Integration into the Sinorhizobium meliloti Chromosome
Source: Int J Mol Sci. 2024 Sep 27;25(19):10421. doi: 10.3390/ijms251910421 (PMC11476347; doi:10.3390/ijms251910421)
Supplement: Supplementary file 1 [file ijms-25-10421-s001.zip › Table S4. Characteristics of integrases identified within the PRS of S. meliloti.xls]

## Sheet: Табл S4
Table 5. Characteristics of integrases identified within the PRS of S. meliloti.
Characteristics of the PRS integrase								Number of PRS containing one particular integrase 1
Integrase amino acid sequences wsa similar to integrase of following to phages							The ordinal number of tRNA gene in chromosome	GI	GI*	Prophages had similarities to the following phages 2										Total number of PRS
										Hyphomicrobiales phage							Rhodobacterales phage		Enterobacterales phage
The taxonomy of the known host bacteria that the phage infects					Phage (NCBI RefSeq)	E-value				Rhizobiaceae phage					Phyllobacteriaceae phage	Brucellaceae phage	Rhodobacteraceae phage		Enterobacteriaceae phage
										Sinorhizobium phage	Rhizobium phage				Mesorhizobium phage	Brucella phage	Sulfitobacter phage		Enterobacteria phage			Designations:
										phiLM21	16-3			RR1-A	vB_MloP_Lo5R7ANS	BiPBO1	pCB2047-A	NYA-2014a	mEp235			1 – Phage related sequences are represented by: GI – genomic island; GI – genomic island genomic islands containing fragments of phages; int-Ph – intact phage; inc-Ph – incomplete phage sequence; q-Ph – questionable phage sequence;
Phylum	Class	Order	Family	Genus						int-Ph1	int-Ph	q-Ph1	inc-Ph1	int-Ph	int-Ph	int-Ph	int-Ph	inc-Ph	q-Ph			2 - according to PHASTER (see Material and Methods)
Pseudomonadota	Alphaproteobacteria	Rhodospirillales	Azospirillaceae	Azospirillum	Azospirillum phage Cd (NC_010355)	8E-18, 2E-14	011	1	0	0	0	0	0	0	0	1	0	0	0	2
						8e-13	021	0	1	0	0	0	0	0	0	0	0	0	0	1
						4E-11 - 1E-10	031	0	0	3	0	0	0	0	0	0	0	0	0	3
						4E-16 - 6E-16	039	0	0	9	0	0	0	0	0	0	0	0	0	9
		Caulobacterales	Caulobacteraceae	Caulobacter	Caulobacter phage Cr30 (NC_025422)	4E-08 - 4E-07	016	0	0	5	0	0	0	0	0	0	0	0	0	5
		Hyphomicrobiales	Rhizobiaceae	Sinorhizobium	Sinorhizobium phage PBC5(NC_003324)	1e-130	027	0	0	0	0	1	0	0	0	0	0	0	0	1
					Sinorhizobium phage phiLM21 (NC_029046)	1E-165 - 3E-61	017	0	1	1	0	0	0	0	0	0	0	1	0	3
				Rhizobium	Rhizobium phage RR1-A(NC_021560)	7e-99	045	0	0	0	0	0	0	0	0	0	1	0	0	1
			Phyllobacteriaceae	Mesorhizobium	Mesorhizobium phage vB_MloP_Lo5R7ANS (NC_025431)	6E-82, 7E-76	026	0	0	0	0	0	0	0	2	0	0	0	0	2
		Sphingomonadales	Sphingomonadaceae	Sphingobium	Sphingobium phage Lacusarx(NC_041927)	1e-07	034	0	0	0	0	0	0	0	0	0	0	1	0	1
		Rhodobacterales	Rhodobacteraceae	Rhodobacter	Rhodobacter phage RcapNL(NC_020489)	1e-20	018	0	0	0	0	0	0	0	0	0	0	1	0	1
						5e-07	040		2	0	0	0	0	0	0	0	0	0	0	2
				Sulfitobacter	Sulfitobacter pCB2047-A(NC_020858), pCB2047-C(NC_020856), NYA-2014a(NC_027299)	3E-80 - 5E-77	008	5	0	0	0	0	0	0	0	0	0	0	0	5
	Betaproteobacteria	Burkholderiales	Alcaligenaceae	Achromobacter	Achromobacter phage Mano(NC_054147)	4e-11	032	1	0	0	0	0	0	0	0	0	0	0	0	1
			Burkholderiaceae	Burkholderia	Burkholderia phage KS14 (NC_015273)	9e-29	006	1	0	0	0	0	0	0	0	0	0	0	0	1
					Burkholderia phage KS9 (NC_013055)	4e-10	039	1	0	0	0	0	0	0	0	0	0	0	0	1
				Ralstonia	Ralstonia phage RSY1(NC_025115)	2e-80	004	1	0	0	0	0	0	0	0	0	0	0	0	1
						3e-70	030	0	0	0	1	0	0	0	0	0	0	0	0	1
						2e-72	051	2	1	0	0	0	0	0	0	0	0	0	0	3
	Gammaproteobacteria	Enterobacterales	Enterobacteriaceae	Cronobacter	Cronobacter phage ENT39118(NC_019934)	2e-05	032	1	0	0	0	0	0	0	0	0	0	0	0	1
				Enterobacteria	Enterobacteria phage Sf101(NC_027398)	2e-23	032	1	0	0	0	0	0	0	0	0	0	0	0	1
				Salmonella	Salmonella phage vB_SosS_Oslo (NC_018279)	1e-30	021		1	0	0	0	0	0	0	0	0	0	0	1
						8e-15	040		1	0	0	0	0	0	0	0	0	0	0	1
					Salmonella phage SPN1S (NC_016761)	8e-25	008	0	0	0	0	0	0	0	0	0	1	0	0	1
					Salmonella phage RE2010(NC_019488)	0.007	018	0	0	0	0	0	0	0	0	0	0	0	1	1
					Salmonella phage epsilon15	5e-07	039	1	0	0	0	0	0	0	0	0	0	0	0	1
					Salmonella Phage Gifsy-1(NC_010392)	2e-17	047	1	0	0	0	0	0	0	0	0	0	0	0	1
		Pseudomonadales	Pseudomonadaceae	Pseudomonas	Pseudomonas phage vB_PsyP_3MF5(NC_054890)	4e-08	010	1	0	0	0	0	0	0	0	0	0	0	0	1
						4E-08, 1.9	013	1	0	0	0	0	0	0	0	0	0	0	1	2
						4E-09 - 1E-08	030	1	7	0	0	0	0	0	0	0	0	0	0	8
						5e-08	040		1	0	0	0	0	0	0	0	0	0	0	1
					Pseudomonas phage vB_PsyP_3MF5(NC_054890)*, Synechococcus phage S-CBP1 (NC_025456)	1E-06 - 4E-08	010	4	0	0	0	0	0	0	0	0	0	0	0	4
					Pseudomonas phage YMC11/02/R656 (NC_028657), Detrevirus PMG1(NC_016765)	8e-14	046		1	0	0	0	0	0	0	0	0	0	0	1
					Pseudomonas phage YMC11/02/R656(NC_028657)	2E-12 - 1E-11	010	0	0	0	0	0	0	3	0	0	0	0	0	3
		Xanthomonadales	Xanthomonadaceae	Stenotrophomonas	Stenotrophomonas phage S1 (NC_011589)	1e-87	006	1	0	0	0	0	0	0	0	0	0	0	0	1
						2e-24	007	2	0	0	0	0	0	0	0	0	0	0	0	2
		Vibrionales	Vibrionaceae	Vibrio	Vibrio phage 11895-B1(NC_020843)	0.0003	045		1	0	0	0	0	0	0	0	0	0	0	1
Bacillota	Bacilli	Bacillales	Bacillaceae	Bacillus	Bacillus phage phBC6A52(NC_004821)	5e-18	050		1	0	0	0	0	0	0	0	0	0	0	1
			Paenibacillaceae	Paenibacillus	Paenibacillus phage Yerffej(NC_048714)*, Jacopo(NC_048718)*, Corynebacterium phage Adelaide (NC_048791), Stiles(NC_048789),	3e-20	013	1	0	0	0	0	0	0	0	0	0	0	0	1
	Clostridia	Eubacteriales	Oscillospiraceae, Lachnospiraceae	Faecalibacterium, Butyrivibrio, Synechococcus	Faecalibacterium phage FP_oengus(NC_047916)*, Butyrivibrio virus Arawn (NC_048848)*, Synechococcus phage Syn5(NC_009531)	0.0002	005	1	0	0	0	0	0	0	0	0	0	0	0	1
Actinomycetota	Actinomycetia	Mycobacteriales	Mycobacteriaceae	Mycobacterium	Mycobacterium phage Giles (NC_009993)	6E-17, 2E-16	032	0	0	0	1	1	0	0	0	0	0	0	0	2
						2e-21	050	0	0	0	0	0	0	1	0	0	0	0	0	1
					Mycobacterium virus MooMoo (NC_051721)	5e-18	045	1	0	0	0	0	0	0	0	0	0	0	0	1
			Corynebacteriaceae	Corynebacterium	Corynebacterium phage Adelaide (NC_048791)*, Stiles(NC_048789), Paenibacillus phage Yerffej(NC_048714), Jacopo(NC_048718)	2e-16	013	1	0	0	0	0	0	0	0	0	0	0	0	1
		Streptomycetales	Streptomycetaceae	Streptomyces	Streptomyces phage VWB(NC_005345)	2e-21	045	0	0	0	0	0	1	0	0	0	0	0	0	1
Cyanobacteria	Cyanophyceae	Synechococcales	Synechococcaceae	Synechococcus	Synechococcus phage S-CBP1 (NC_025456)*, Pseudomonas phage vB_PsyP_3MF5(NC_054890)	4e-06	010	1	0	0	0	0	0	0	0	0	0	0	0	1
Rhodothermota	Rhodothermia	Rhodothermales	Salinibacteraceae	Salinibacter	Salinibacter phageM8CC-19(NC_042349), M8CRM-1 (NC_042351)	3e-10	040		1	0	0	0	0	0	0	0	0	0	0	1
uncultured	uncultured	uncultured	uncultured	uncultured	uncultured phage MedDCM-OCT-S05-C243 (NC_048032)*, Synechococcus phage Syn5(NC_009531)	3e-05	005	1	0	0	0	0	0	0	0	0	0	0	0	1
	Total number of PRS							32	19	18	2	2	1	4	2	1	2	3	2	88
